# Supplementary material for: (E)-2-[1-(1-Benzothio­phen-2-yl)ethyl­idene]-N-phenyl­hydrazinecarboxamide
Source: Acta Crystallogr Sect E Struct Rep Online. 2011 Sep 20;67(Pt 10):o2687–8. doi: 10.1107/S1600536811037457 (PMC3201294; doi:10.1107/S1600536811037457)
Supplement: Supplementary file 1 [file e-67-o2687-sup1.cif]

##############################################################################
#                                                                            #
# This CIF contains the data in a paper accepted for publication in          #
# Acta Crystallographica Section E. It conforms to the requirements of       #
# Notes for Authors for Acta Crystallographica Section E, and has been       #
# peer reviewed under the auspices of the IUCr Commission on Journals.       #
#                                                                            #
# Full details of the Crystallographic Information File format               #
# are given in the paper "The Crystallographic Information File (CIF):       #
# a New Standard Archive File for Crystallography" by S. R. Hall, F. H.      #
# Allen and I. D. Brown [Acta Cryst. (1991), A47, 655-685].                  #
#                                                                            #
# The current version of the core CIF dictionary is obtainable from          #
# ftp://ftp.iucr.org/pub/cif_core.dic.                                       #
#                                                                            #
# Software is freely available for graphical display of the structure(s)     #
# in this CIF. For information consult the CIF software page                 #
# http://www.iucr.org/resources/cif/software.                                #
#                                                                            #
# This file may be used for bona fide research purposes within the           #
# scientific community so long as proper attribution is given to the journal # 
# article from which it was obtained.                                        #
#                                                                            #
##############################################################################
data_global
_audit_creation_method     SHELXL-97
_journal_date_recd_electronic     2011-09-02
_journal_date_accepted     2011-09-14
_journal_name_full     'Acta Crystallographica, Section E'
_journal_year     2011
_journal_volume     67
_journal_issue     10
_journal_page_first     o2687
_journal_page_last     o2688
_journal_paper_category     QO
_journal_coeditor_code     TK2786
_publ_contact_author_name     'Kayed, Safa'a Faris'
_publ_contact_author_address
;
School of Chemical Sciences and Food Technology, Faculty of Science and
Technology, Universiti Kebangsaan oOMalaysia, 43600 UKM, Bangi, Selangor,
Malaysia
;
_publ_contact_author_email     safaafaris@yahoo.com
_publ_contact_author_fax     ?
_publ_contact_author_phone     ?
_publ_section_title
;\
(<i>E</i>)-2-[1-(1-Benzothiophen-2-yl)ethylidene]-<i>N</i>-\
phenylhydrazinecarboxamide
;
loop_
    _publ_author_name
    _publ_author_footnote
    _publ_author_address
    'Kayed, Safa'a Faris' .
;
School of Chemical Sciences and Food Technology,
Faculty of Science and Technology,
Universiti Kebangsaan Malaysia,
43600 UKM,
Bangi,
Selangor,
Malaysia
;
    'Farina, Yang' .
;
School of Chemical Sciences and Food Technology,
Faculty of Science and Technology,
Universiti Kebangsaan Malaysia,
43600 UKM,
Bangi,
Selangor,
Malaysia
;
    'Simpson, Jim' .
;
Department of Chemistry,
University of Otago,
PO Box 56,
Dunedin 9054,
New Zealand
;
    'Baba, Ibrahim' .
;
School of Chemical Sciences and Food Technology,
Faculty of Science and Technology,
Universiti Kebangsaan Malaysia,
43600 UKM,
Bangi,
Selangor,
Malaysia
;
_iucr_refine_instructions_details
;
TITL sf4aa in P-1
CELL 0.71073   9.8858  13.2737  13.6121 113.961  98.153 107.778
ZERR    4.00   0.0003   0.0005   0.0008   0.003   0.003   0.002
LATT  1
SFAC C H N O S
UNIT 68 60 12 4 4
TEMP -184
SIZE 0.050 0.140 0.380
L.S. 12
acta
BOND $h
FMAP 2
PLAN 5
conf
eqiv $1 x,1+y,z
htab n12 o21
htab n22 o11
htab c113  O11
htab c213 O21
htab c15 o11_$1
mpla s11 c11 c12 c13 c18
mpla c13 c14  c15 c16 c17 c18
mpla 9 s11 c11 c12 c13 c14 c15 c16 c17 c18 c19
mpla 6  c19 n11 n12 c11 o11 n13 c110
mpla  c112 c113 c114 c115 c116 c117
mpla 9 s11 c11 c12 c13 c14 c15 c16 c17 c18 c19
mpla s21 c21 c22 c23 c28
mpla c23 c24  c25 c26 c27 c28
mpla 9 s21 c21 c22 c23 c24 c25 c26 c27 c28 c29
mpla 6 c29 n21 n22 c21 o21 n23 c210
mpla c212 c213 c214 c215 c216 c217
mpla 9 s21 c21 c22 c23 c24 c25 c26 c27 c28 c29
WGHT    0.065100    0.052500
FVAR       0.28238
S11   5    0.312925    1.026728    0.780760    11.00000    0.02466    0.01977 =
         0.01737    0.00790    0.00137    0.00949
C11   1    0.226060    0.934605    0.636004    11.00000    0.01491    0.01972 =
         0.01624    0.00718    0.00162    0.00561
C12   1    0.184607    0.993399    0.582663    11.00000    0.01562    0.02638 =
         0.02462    0.01749    0.00682    0.00920
AFIX  43
H12   2    0.135127    0.956292    0.504086    11.00000   -1.20000
AFIX   0
C13   1    0.225310    1.119036    0.660519    11.00000    0.01464    0.02043 =
         0.02040    0.01065    0.00563    0.00760
C14   1    0.205691    1.209341    0.639007    11.00000    0.01811    0.02839 =
         0.02729    0.01811    0.00810    0.01079
AFIX  43
H14   2    0.156768    1.190553    0.564674    11.00000   -1.20000
AFIX   0
C15   1    0.257650    1.325497    0.726116    11.00000    0.02326    0.02341 =
         0.03438    0.01790    0.00906    0.01058
AFIX  43
H15   2    0.245096    1.386575    0.711158    11.00000   -1.20000
AFIX   0
C16   1    0.328666    1.354229    0.836291    11.00000    0.02419    0.01916 =
         0.02789    0.00848    0.00762    0.01180
AFIX  43
H16   2    0.364019    1.434721    0.895107    11.00000   -1.20000
AFIX   0
C17   1    0.348126    1.267184    0.860788    11.00000    0.02080    0.02419 =
         0.02169    0.01012    0.00645    0.01071
AFIX  43
H17   2    0.395172    1.286636    0.935762    11.00000   -1.20000
AFIX   0
C18   1    0.296577    1.149482    0.772038    11.00000    0.01792    0.02356 =
         0.02165    0.01257    0.00531    0.00970
C19   1    0.206569    0.808318    0.585605    11.00000    0.01611    0.01988 =
         0.01661    0.00722    0.00566    0.00675
C110  1    0.104311    0.721265    0.468233    11.00000    0.02554    0.02090 =
         0.01960    0.00767    0.00134    0.00843
AFIX 137
H11A  2    0.156185    0.676557    0.424040    11.00000   -1.50000
H11B  2    0.074024    0.765348    0.432774    11.00000   -1.50000
H11C  2    0.015749    0.664874    0.471009    11.00000   -1.50000
AFIX   0
N11   3    0.281595    0.781500    0.649399    11.00000    0.01902    0.01537 =
         0.01918    0.00647    0.00461    0.00580
N12   3    0.262047    0.663089    0.608189    11.00000    0.02195    0.01590 =
         0.01668    0.00539    0.00056    0.00640
H12N  2    0.193323    0.605167    0.533603    11.00000   -1.20000
C111  1    0.357988    0.633999    0.663811    11.00000    0.01815    0.01902 =
         0.01420    0.00657    0.00077    0.00460
O11   4    0.345144    0.528582    0.625571    11.00000    0.02867    0.01390 =
         0.01725    0.00346   -0.00294    0.00684
N13   3    0.465051    0.728196    0.758505    11.00000    0.02500    0.01419 =
         0.01805    0.00391   -0.00218    0.00909
H13N  2    0.460392    0.798282    0.773392    11.00000   -1.20000
C112  1    0.590174    0.727857    0.823224    11.00000    0.02154    0.02205 =
         0.01316    0.00626    0.00202    0.00907
C113  1    0.608316    0.625162    0.812699    11.00000    0.02952    0.01745 =
         0.02877    0.00549   -0.00571    0.00677
AFIX  43
H113  2    0.532674    0.547873    0.761054    11.00000   -1.20000
AFIX   0
C114  1    0.739054    0.636278    0.878815    11.00000    0.03828    0.02702 =
         0.03189    0.00644   -0.00511    0.01873
AFIX  43
H114  2    0.752443    0.565628    0.870335    11.00000   -1.20000
AFIX   0
C115  1    0.849023    0.747082    0.955982    11.00000    0.02309    0.03066 =
         0.01804    0.00966    0.00294    0.01243
AFIX  43
H115  2    0.937169    0.753188    1.000678    11.00000   -1.20000
AFIX   0
C116  1    0.829061    0.848252    0.967134    11.00000    0.02417    0.02549 =
         0.01931    0.00704   -0.00414    0.00226
AFIX  43
H116  2    0.903812    0.925306    1.020481    11.00000   -1.20000
AFIX   0
C117  1    0.700811    0.839684    0.901398    11.00000    0.03198    0.01834 =
         0.02651    0.00607   -0.00640    0.00692
AFIX  43
H117  2    0.688706    0.910803    0.909977    11.00000   -1.20000
AFIX   0
S21   5    0.105568   -0.034493    0.264916    11.00000    0.01672    0.02206 =
         0.02077    0.00829    0.00048    0.00687
C21   1    0.280178    0.078437    0.354607    11.00000    0.01581    0.02152 =
         0.01338    0.00662    0.00205    0.00580
C22   1    0.382847    0.033290    0.376420    11.00000    0.01461    0.01679 =
         0.01646    0.00575    0.00516    0.00455
AFIX  43
H22   2    0.482907    0.081988    0.423842    11.00000   -1.20000
AFIX   0
C23   1    0.320306   -0.096320    0.318788    11.00000    0.01618    0.02238 =
         0.01683    0.00763    0.00371    0.00681
C24   1    0.390286   -0.173865    0.319666    11.00000    0.01680    0.02735 =
         0.02281    0.00991    0.00512    0.01011
AFIX  43
H24   2    0.491975   -0.141662    0.362546    11.00000   -1.20000
AFIX   0
C25   1    0.310608   -0.296891    0.257987    11.00000    0.02561    0.02636 =
         0.02506    0.01130    0.00740    0.01519
AFIX  43
H25   2    0.357723   -0.349371    0.258349    11.00000   -1.20000
AFIX   0
C26   1    0.159795   -0.344913    0.194539    11.00000    0.02439    0.02122 =
         0.02227    0.00752    0.00526    0.00631
AFIX  43
H26   2    0.106231   -0.429739    0.152282    11.00000   -1.20000
AFIX   0
C27   1    0.088580   -0.270782    0.192752    11.00000    0.02162    0.02448 =
         0.01880    0.00895    0.00194    0.00669
AFIX  43
H27   2   -0.013409   -0.303783    0.150200    11.00000   -1.20000
AFIX   0
C28   1    0.169237   -0.146264    0.254688    11.00000    0.01915    0.02315 =
         0.01535    0.00881    0.00461    0.00881
C29   1    0.300214    0.204653    0.400767    11.00000    0.01897    0.02342 =
         0.01735    0.01042    0.00784    0.00947
C210  1    0.439209    0.302655    0.492343    11.00000    0.02073    0.02424 =
         0.01791    0.00746    0.00297    0.00719
AFIX 137
H21A  2    0.472757    0.370330    0.476427    11.00000   -1.50000
H21B  2    0.517320    0.272021    0.495649    11.00000   -1.50000
H21C  2    0.418568    0.329788    0.564920    11.00000   -1.50000
AFIX   0
N21   3    0.189452    0.221634    0.357501    11.00000    0.02482    0.01797 =
         0.01535    0.00612    0.00442    0.00877
N22   3    0.198003    0.337474    0.401390    11.00000    0.02437    0.01871 =
         0.01457    0.00194   -0.00226    0.00825
H22N  2    0.260763    0.388089    0.471120    11.00000   -1.20000
C211  1    0.093458    0.362927    0.348905    11.00000    0.02127    0.01969 =
         0.01517    0.00625    0.00089    0.00588
O21   4    0.095075    0.464098    0.389884    11.00000    0.03357    0.02177 =
         0.01878    0.00092   -0.00543    0.01274
N23   3   -0.006786    0.267520    0.250640    11.00000    0.02241    0.01675 =
         0.01649    0.00488   -0.00027    0.00815
H23N  2    0.004508    0.200868    0.234170    11.00000   -1.20000
C212  1   -0.111659    0.269975    0.170480    11.00000    0.01891    0.02127 =
         0.01601    0.00815    0.00214    0.00642
C213  1   -0.119299    0.375031    0.176851    11.00000    0.02447    0.02235 =
         0.01966    0.00789    0.00120    0.00866
AFIX  43
H213  2   -0.057791    0.450786    0.240640    11.00000   -1.20000
AFIX   0
C214  1   -0.218525    0.367499    0.088266    11.00000    0.03079    0.03009 =
         0.03025    0.01663    0.00541    0.01726
AFIX  43
H214  2   -0.222761    0.439291    0.091512    11.00000   -1.20000
AFIX   0
C215  1   -0.311215    0.258069   -0.004463    11.00000    0.02366    0.03249 =
         0.01938    0.01226    0.00209    0.01272
AFIX  43
H215  2   -0.378115    0.254450   -0.064475    11.00000   -1.20000
AFIX   0
C216  1   -0.304761    0.154866   -0.008177    11.00000    0.02804    0.02380 =
         0.02152    0.00502   -0.00592    0.00485
AFIX  43
H216  2   -0.368513    0.079089   -0.071094    11.00000   -1.20000
AFIX   0
C217  1   -0.206343    0.159708    0.078753    11.00000    0.02954    0.02030 =
         0.02196    0.00766   -0.00267    0.00676
AFIX  43
H217  2   -0.203775    0.087470    0.075475    11.00000   -1.20000
REM R1 =  0.0540 for   5747 Fo > 4sig(Fo)  and  0.0905 for all   8650 data
REM    411 parameters refined using      0 restraints
REM Highest difference peak  0.703,  deepest hole -0.369,  1-sigma level  0.073
HKLF 4
REM  sf4aa in P-1
REM R1 =  0.0540 for   5747 Fo > 4sig(Fo)  and  0.0905 for all   8650 data
REM    411 parameters refined using      0 restraints
END
;
data_I
_chemical_name_systematic
;\
(<i>E</i>)-2-[1-(1-Benzothiophen-2-yl)ethylidene]-
<i>N</i>-phenylhydrazinecarboxamide
;
_chemical_name_common     ?
_chemical_formula_moiety     'C17 H15 N3 O S'
_chemical_formula_sum     'C17 H15 N3 O S'
_chemical_formula_iupac     'C17 H15 N3 O S'
_chemical_formula_weight     309.38
_chemical_melting_point     ?
_symmetry_cell_setting     triclinic
_symmetry_space_group_name_H-M     'P -1'
_symmetry_space_group_name_Hall     '-P 1'
loop_
    _symmetry_equiv_pos_as_xyz
    'x, y, z'
    '-x, -y, -z'
_cell_length_a     9.8858(3)
_cell_length_b     13.2737(5)
_cell_length_c     13.6121(8)
_cell_angle_alpha     113.961(3)
_cell_angle_beta     98.153(3)
_cell_angle_gamma     107.778(2)
_cell_volume     1480.02(11)
_cell_formula_units_Z     4
_cell_measurement_reflns_used     3121
_cell_measurement_theta_min     2.27
_cell_measurement_theta_max     24.67
_cell_measurement_temperature     89(2)
_exptl_crystal_description     'rectangular plate'
_exptl_crystal_colour     colourless
_exptl_crystal_size_max     0.38
_exptl_crystal_size_mid     0.14
_exptl_crystal_size_min     0.05
_exptl_crystal_density_diffrn     1.388
_exptl_crystal_density_meas     ?
_exptl_crystal_density_method     'not measured'
_exptl_crystal_F_000     648
_exptl_absorpt_coefficient_mu     0.224
_exptl_absorpt_correction_type     multi-scan
_exptl_absorpt_process_details     '(SADABS; Bruker, 2009)'
_exptl_absorpt_correction_T_min     0.8257
_exptl_absorpt_correction_T_max     1.0000
_exptl_special_details     ?
_diffrn_ambient_temperature     89(2)
_diffrn_radiation_type     MoK\a
_diffrn_radiation_wavelength     0.71073
_diffrn_radiation_source     'fine-focus sealed tube'
_diffrn_radiation_monochromator     graphite
_diffrn_measurement_device_type     'Bruker APEXII CCD area-detector'
_diffrn_measurement_method     \w
_diffrn_detector_area_resol_mean     ?
_diffrn_reflns_number     25263
_diffrn_reflns_av_R_equivalents     0.0524
_diffrn_reflns_av_sigmaI/netI     0.0716
_diffrn_reflns_theta_min     2.28
_diffrn_reflns_theta_max     30.13
_diffrn_reflns_theta_full     30.13
_diffrn_measured_fraction_theta_max     0.990
_diffrn_measured_fraction_theta_full     0.990
_diffrn_reflns_limit_h_min     -13
_diffrn_reflns_limit_h_max     13
_diffrn_reflns_limit_k_min     -18
_diffrn_reflns_limit_k_max     18
_diffrn_reflns_limit_l_min     -19
_diffrn_reflns_limit_l_max     16
_diffrn_standards_number     0
_diffrn_standards_interval_count     ?
_diffrn_standards_interval_time     ?
_diffrn_standards_decay_%     ?
_refine_special_details
;
Refinement of <i>F</i>^2^ against ALL reflections. The weighted <i>R</i>-factor
<i>wR</i> and goodness of fit <i>S</i> are based on <i>F</i>^2^, conventional
<i>R</i>-factors <i>R</i> are based on <i>F</i>, with <i>F</i> set to zero for
negative <i>F</i>^2^. The threshold expression of <i>F</i>^2^ >
\s(<i>F</i>^2^) is used only for calculating <i>R</i>-factors(gt) <i>etc</i>.
and is not relevant to the choice of reflections for refinement.
<i>R</i>-factors based on <i>F</i>^2^ are statistically about twice as large
as those based on <i>F</i>, and <i>R</i>- factors based on ALL data will be
even larger.
;
_reflns_number_total     8650
_reflns_number_gt     5747
_reflns_threshold_expression     I>2\s(I)
_refine_ls_structure_factor_coef     Fsqd
_refine_ls_matrix_type     full
_refine_ls_R_factor_all     0.0905
_refine_ls_R_factor_gt     0.0540
_refine_ls_wR_factor_gt     0.1279
_refine_ls_wR_factor_ref     0.1465
_refine_ls_goodness_of_fit_ref     1.066
_refine_ls_restrained_S_all     1.066
_refine_ls_number_reflns     8650
_refine_ls_number_parameters     411
_refine_ls_number_restraints     0
_refine_ls_hydrogen_treatment     mixed
_refine_ls_weighting_scheme     calc
_refine_ls_weighting_details
         'calc w=1/[\s^2^(Fo^2^)+(0.0651P)^2^+0.0525P] where P=(Fo^2^+2Fc^2^)/3'
_atom_sites_solution_hydrogens     geom
_atom_sites_solution_primary     direct
_atom_sites_solution_secondary     difmap
_refine_ls_shift/su_max     0.000
_refine_ls_shift/su_mean     0.000
_refine_diff_density_max     0.703
_refine_diff_density_min     -0.369
_refine_ls_extinction_method     none
_refine_ls_extinction_coef     ?
loop_
    _atom_type_symbol
    _atom_type_description
    _atom_type_scat_dispersion_real
    _atom_type_scat_dispersion_imag
    _atom_type_scat_source
    'C' 'C' 0.0033 0.0016
                         'International Tables Vol C Tables 4.2.6.8 and 6.1.1.4'
    'H' 'H' 0.0000 0.0000
                         'International Tables Vol C Tables 4.2.6.8 and 6.1.1.4'
    'N' 'N' 0.0061 0.0033
                         'International Tables Vol C Tables 4.2.6.8 and 6.1.1.4'
    'O' 'O' 0.0106 0.0060
                         'International Tables Vol C Tables 4.2.6.8 and 6.1.1.4'
    'S' 'S' 0.1246 0.1234
                         'International Tables Vol C Tables 4.2.6.8 and 6.1.1.4'
_computing_data_collection     'APEX2 (Bruker, 2009)'
_computing_cell_refinement     'APEX2 (Bruker, 2009) and SAINT (Bruker, 2009)'
_computing_data_reduction     'SAINT (Bruker, 2009)'
_computing_structure_solution
;
SHELXS97 (Sheldrick, 2008) and <i>TITAN2000</i> (Hunter & Simpson,
1999)
;
_computing_structure_refinement
;
SHELXL97 (Sheldrick, 2008) and <i>TITAN2000</i> (Hunter & Simpson,
1999)
;
_computing_molecular_graphics
;
SHELXTL (Sheldrick, 2008) and Mercury (Macrae <i>et al.</i>,
2008)
;
_computing_publication_material
;
SHELXL97 (Sheldrick, 2008), enCIFer (Allen <i>et al.</i>, 2004),
PLATON (Spek, 2009)
and publCIF (Westrip, 2010)
;
loop_
    _atom_site_type_symbol
    _atom_site_label
    _atom_site_fract_x
    _atom_site_fract_y
    _atom_site_fract_z
    _atom_site_U_iso_or_equiv
    _atom_site_adp_type
    _atom_site_calc_flag
    _atom_site_refinement_flags
    _atom_site_occupancy
    _atom_site_symmetry_multiplicity
    _atom_site_disorder_assembly
    _atom_site_disorder_group
    S S11 0.31292(6) 1.02673(4) 0.78076(4) 0.02141(13) Uani d . 1 1 . .
    C C11 0.2261(2) 0.93460(17) 0.63600(16) 0.0182(4) Uani d . 1 1 . .
    C C12 0.1846(2) 0.99340(18) 0.58266(17) 0.0199(4) Uani d . 1 1 . .
    H H12 0.1351 0.9563 0.5041 0.024 Uiso calc R 1 1 . .
    C C13 0.2253(2) 1.11904(17) 0.66052(16) 0.0180(4) Uani d . 1 1 . .
    C C14 0.2057(2) 1.20934(18) 0.63901(18) 0.0223(4) Uani d . 1 1 . .
    H H14 0.1568 1.1906 0.5647 0.027 Uiso calc R 1 1 . .
    C C15 0.2576(2) 1.32550(19) 0.72612(18) 0.0251(5) Uani d . 1 1 . .
    H H15 0.2451 1.3866 0.7112 0.030 Uiso calc R 1 1 . .
    C C16 0.3287(2) 1.35423(18) 0.83629(18) 0.0240(4) Uani d . 1 1 . .
    H H16 0.3640 1.4347 0.8951 0.029 Uiso calc R 1 1 . .
    C C17 0.3481(2) 1.26718(18) 0.86079(17) 0.0221(4) Uani d . 1 1 . .
    H H17 0.3952 1.2866 0.9358 0.027 Uiso calc R 1 1 . .
    C C18 0.2966(2) 1.14948(18) 0.77204(17) 0.0201(4) Uani d . 1 1 . .
    C C19 0.2066(2) 0.80832(17) 0.58560(16) 0.0181(4) Uani d . 1 1 . .
    C C110 0.1043(2) 0.72127(18) 0.46823(16) 0.0237(4) Uani d . 1 1 . .
    H H11A 0.1562 0.6766 0.4240 0.035 Uiso calc R 1 1 . .
    H H11B 0.0740 0.7653 0.4328 0.035 Uiso calc R 1 1 . .
    H H11C 0.0157 0.6649 0.4710 0.035 Uiso calc R 1 1 . .
    N N11 0.28160(17) 0.78150(14) 0.64940(13) 0.0190(3) Uani d . 1 1 . .
    N N12 0.26205(18) 0.66309(15) 0.60819(14) 0.0200(4) Uani d . 1 1 . .
    H H12N 0.193(2) 0.6052(19) 0.5336(18) 0.024 Uiso d . 1 1 . .
    C C111 0.3580(2) 0.63400(17) 0.66381(16) 0.0189(4) Uani d . 1 1 . .
    O O11 0.34514(15) 0.52858(12) 0.62557(11) 0.0231(3) Uani d . 1 1 . .
    N N13 0.46505(19) 0.72820(15) 0.75850(14) 0.0212(4) Uani d . 1 1 . .
    H H13N 0.460(2) 0.798(2) 0.7734(18) 0.025 Uiso d . 1 1 . .
    C C112 0.5902(2) 0.72786(18) 0.82322(16) 0.0200(4) Uani d . 1 1 . .
    C C113 0.6083(2) 0.62516(19) 0.81270(19) 0.0298(5) Uani d . 1 1 . .
    H H113 0.5327 0.5479 0.7611 0.036 Uiso calc R 1 1 . .
    C C114 0.7391(3) 0.6363(2) 0.8788(2) 0.0356(6) Uani d . 1 1 . .
    H H114 0.7524 0.5656 0.8703 0.043 Uiso calc R 1 1 . .
    C C115 0.8490(2) 0.74708(19) 0.95598(17) 0.0246(4) Uani d . 1 1 . .
    H H115 0.9372 0.7532 1.0007 0.030 Uiso calc R 1 1 . .
    C C116 0.8291(2) 0.84825(19) 0.96713(17) 0.0277(5) Uani d . 1 1 . .
    H H116 0.9038 0.9253 1.0205 0.033 Uiso calc R 1 1 . .
    C C117 0.7008(2) 0.83968(19) 0.90140(18) 0.0300(5) Uani d . 1 1 . .
    H H117 0.6887 0.9108 0.9100 0.036 Uiso calc R 1 1 . .
    S S21 0.10557(5) -0.03449(5) 0.26492(4) 0.02144(13) Uani d . 1 1 . .
    C C21 0.2802(2) 0.07844(17) 0.35461(15) 0.0183(4) Uani d . 1 1 . .
    C C22 0.3828(2) 0.03329(17) 0.37642(16) 0.0172(4) Uani d . 1 1 . .
    H H22 0.4829 0.0820 0.4238 0.021 Uiso calc R 1 1 . .
    C C23 0.3203(2) -0.09632(18) 0.31879(16) 0.0195(4) Uani d . 1 1 . .
    C C24 0.3903(2) -0.17387(18) 0.31967(17) 0.0229(4) Uani d . 1 1 . .
    H H24 0.4920 -0.1417 0.3625 0.027 Uiso calc R 1 1 . .
    C C25 0.3106(2) -0.29689(19) 0.25799(17) 0.0248(4) Uani d . 1 1 . .
    H H25 0.3577 -0.3494 0.2583 0.030 Uiso calc R 1 1 . .
    C C26 0.1598(2) -0.34491(19) 0.19454(17) 0.0247(4) Uani d . 1 1 . .
    H H26 0.1062 -0.4297 0.1523 0.030 Uiso calc R 1 1 . .
    C C27 0.0886(2) -0.27078(18) 0.19275(17) 0.0233(4) Uani d . 1 1 . .
    H H27 -0.0134 -0.3038 0.1502 0.028 Uiso calc R 1 1 . .
    C C28 0.1692(2) -0.14626(18) 0.25469(16) 0.0193(4) Uani d . 1 1 . .
    C C29 0.3002(2) 0.20465(18) 0.40077(16) 0.0191(4) Uani d . 1 1 . .
    C C210 0.4392(2) 0.30265(18) 0.49234(16) 0.0228(4) Uani d . 1 1 . .
    H H21A 0.4728 0.3703 0.4764 0.034 Uiso calc R 1 1 . .
    H H21B 0.5173 0.2720 0.4956 0.034 Uiso calc R 1 1 . .
    H H21C 0.4186 0.3298 0.5649 0.034 Uiso calc R 1 1 . .
    N N21 0.18945(18) 0.22163(14) 0.35750(13) 0.0202(4) Uani d . 1 1 . .
    N N22 0.19800(19) 0.33747(15) 0.40139(14) 0.0225(4) Uani d . 1 1 . .
    H H22N 0.261(2) 0.388(2) 0.4711(19) 0.027 Uiso d . 1 1 . .
    C C211 0.0935(2) 0.36293(18) 0.34891(16) 0.0207(4) Uani d . 1 1 . .
    O O21 0.09507(17) 0.46410(13) 0.38988(12) 0.0291(4) Uani d . 1 1 . .
    N N23 -0.00679(18) 0.26752(15) 0.25064(14) 0.0203(4) Uani d . 1 1 . .
    H H23N 0.005(2) 0.201(2) 0.2342(18) 0.024 Uiso d . 1 1 . .
    C C212 -0.1117(2) 0.26998(18) 0.17048(16) 0.0198(4) Uani d . 1 1 . .
    C C213 -0.1193(2) 0.37503(19) 0.17685(17) 0.0238(4) Uani d . 1 1 . .
    H H213 -0.0578 0.4508 0.2406 0.029 Uiso calc R 1 1 . .
    C C214 -0.2185(2) 0.3675(2) 0.08827(18) 0.0287(5) Uani d . 1 1 . .
    H H214 -0.2228 0.4393 0.0915 0.034 Uiso calc R 1 1 . .
    C C215 -0.3112(2) 0.25807(19) -0.00446(17) 0.0254(5) Uani d . 1 1 . .
    H H215 -0.3781 0.2544 -0.0645 0.030 Uiso calc R 1 1 . .
    C C216 -0.3048(2) 0.15487(19) -0.00818(18) 0.0297(5) Uani d . 1 1 . .
    H H216 -0.3685 0.0791 -0.0711 0.036 Uiso calc R 1 1 . .
    C C217 -0.2063(2) 0.15971(19) 0.07875(17) 0.0270(5) Uani d . 1 1 . .
    H H217 -0.2038 0.0875 0.0755 0.032 Uiso calc R 1 1 . .
loop_
    _atom_site_aniso_label
    _atom_site_aniso_U_11
    _atom_site_aniso_U_22
    _atom_site_aniso_U_33
    _atom_site_aniso_U_12
    _atom_site_aniso_U_13
    _atom_site_aniso_U_23
    S11 0.0247(3) 0.0198(3) 0.0174(3) 0.0095(2) 0.0014(2) 0.0079(2)
    C11 0.0149(9) 0.0197(10) 0.0162(10) 0.0056(8) 0.0016(7) 0.0072(8)
    C12 0.0156(9) 0.0264(11) 0.0246(11) 0.0092(8) 0.0068(8) 0.0175(9)
    C13 0.0146(9) 0.0204(10) 0.0204(10) 0.0076(8) 0.0056(7) 0.0106(8)
    C14 0.0181(9) 0.0284(11) 0.0273(11) 0.0108(9) 0.0081(8) 0.0181(10)
    C15 0.0233(10) 0.0234(11) 0.0344(12) 0.0106(9) 0.0091(9) 0.0179(10)
    C16 0.0242(10) 0.0192(10) 0.0279(11) 0.0118(9) 0.0076(9) 0.0085(9)
    C17 0.0208(10) 0.0242(11) 0.0217(10) 0.0107(9) 0.0064(8) 0.0101(9)
    C18 0.0179(9) 0.0236(10) 0.0217(10) 0.0097(8) 0.0053(8) 0.0126(9)
    C19 0.0161(9) 0.0199(10) 0.0166(9) 0.0067(8) 0.0057(7) 0.0072(8)
    C110 0.0255(10) 0.0209(10) 0.0196(10) 0.0084(9) 0.0013(8) 0.0077(9)
    N11 0.0190(8) 0.0154(8) 0.0192(8) 0.0058(7) 0.0046(7) 0.0065(7)
    N12 0.0219(9) 0.0159(8) 0.0167(8) 0.0064(7) 0.0006(7) 0.0054(7)
    C111 0.0181(9) 0.0190(10) 0.0142(9) 0.0046(8) 0.0008(7) 0.0066(8)
    O11 0.0287(8) 0.0139(7) 0.0172(7) 0.0068(6) -0.0029(6) 0.0035(6)
    N13 0.0250(9) 0.0142(8) 0.0180(9) 0.0091(7) -0.0022(7) 0.0039(7)
    C112 0.0215(10) 0.0221(10) 0.0132(9) 0.0091(8) 0.0020(8) 0.0063(8)
    C113 0.0295(12) 0.0174(10) 0.0288(12) 0.0068(9) -0.0057(9) 0.0055(9)
    C114 0.0383(13) 0.0270(12) 0.0319(13) 0.0187(11) -0.0051(10) 0.0064(10)
    C115 0.0231(10) 0.0307(12) 0.0180(10) 0.0124(9) 0.0029(8) 0.0097(9)
    C116 0.0242(11) 0.0255(11) 0.0193(11) 0.0023(9) -0.0041(8) 0.0070(9)
    C117 0.0320(12) 0.0183(11) 0.0265(12) 0.0069(9) -0.0064(9) 0.0061(9)
    S21 0.0167(2) 0.0221(3) 0.0208(3) 0.0069(2) 0.00048(19) 0.0083(2)
    C21 0.0158(9) 0.0215(10) 0.0134(9) 0.0058(8) 0.0021(7) 0.0066(8)
    C22 0.0146(9) 0.0168(9) 0.0165(9) 0.0046(7) 0.0052(7) 0.0057(8)
    C23 0.0162(9) 0.0224(10) 0.0168(10) 0.0068(8) 0.0037(7) 0.0076(8)
    C24 0.0168(9) 0.0274(11) 0.0228(11) 0.0101(9) 0.0051(8) 0.0099(9)
    C25 0.0256(11) 0.0264(11) 0.0251(11) 0.0152(9) 0.0074(9) 0.0113(9)
    C26 0.0244(11) 0.0212(11) 0.0223(11) 0.0063(9) 0.0053(8) 0.0075(9)
    C27 0.0216(10) 0.0245(11) 0.0188(10) 0.0067(9) 0.0019(8) 0.0090(9)
    C28 0.0192(9) 0.0231(10) 0.0154(9) 0.0088(8) 0.0046(8) 0.0088(8)
    C29 0.0190(9) 0.0234(10) 0.0173(10) 0.0095(8) 0.0078(8) 0.0104(8)
    C210 0.0207(10) 0.0242(11) 0.0179(10) 0.0072(9) 0.0030(8) 0.0075(9)
    N21 0.0248(9) 0.0180(8) 0.0154(8) 0.0088(7) 0.0044(7) 0.0061(7)
    N22 0.0244(9) 0.0187(9) 0.0146(8) 0.0083(7) -0.0023(7) 0.0019(7)
    C211 0.0213(10) 0.0197(10) 0.0152(10) 0.0059(8) 0.0009(8) 0.0062(8)
    O21 0.0336(9) 0.0218(8) 0.0188(8) 0.0127(7) -0.0054(6) 0.0009(6)
    N23 0.0224(8) 0.0167(8) 0.0165(9) 0.0082(7) -0.0003(7) 0.0049(7)
    C212 0.0189(9) 0.0213(10) 0.0160(10) 0.0064(8) 0.0021(8) 0.0081(8)
    C213 0.0245(10) 0.0223(11) 0.0197(10) 0.0087(9) 0.0012(8) 0.0079(9)
    C214 0.0308(12) 0.0301(12) 0.0303(12) 0.0173(10) 0.0054(10) 0.0166(10)
    C215 0.0237(10) 0.0325(12) 0.0194(10) 0.0127(9) 0.0021(8) 0.0123(9)
    C216 0.0280(11) 0.0238(12) 0.0215(11) 0.0049(9) -0.0059(9) 0.0050(9)
    C217 0.0295(11) 0.0203(11) 0.0220(11) 0.0068(9) -0.0027(9) 0.0077(9)
_geom_special_details
;
All e.s.d.'s (except the e.s.d. in the dihedral angle between two l.s. planes)
are estimated using the full covariance matrix. The cell e.s.d.'s are taken
into account individually in the estimation of e.s.d.'s in distances, angles
and torsion angles; correlations between e.s.d.'s in cell parameters are only
used when they are defined by crystal symmetry. An approximate (isotropic)
treatment of cell e.s.d.'s is used for estimating e.s.d.'s involving l.s.
planes.
;
loop_
    _geom_bond_atom_site_label_1
    _geom_bond_atom_site_label_2
    _geom_bond_site_symmetry_2
    _geom_bond_distance
    _geom_bond_publ_flag
    S11 C18 . 1.734(2) ?
    S11 C11 . 1.7427(19) ?
    C11 C12 . 1.369(2) ?
    C11 C19 . 1.466(3) ?
    C12 C13 . 1.449(3) ?
    C12 H12 . 0.9500 ?
    C13 C14 . 1.404(3) ?
    C13 C18 . 1.410(3) ?
    C14 C15 . 1.380(3) ?
    C14 H14 . 0.9500 ?
    C15 C16 . 1.400(3) ?
    C15 H15 . 0.9500 ?
    C16 C17 . 1.383(3) ?
    C16 H16 . 0.9500 ?
    C17 C18 . 1.402(3) ?
    C17 H17 . 0.9500 ?
    C19 N11 . 1.289(2) ?
    C19 C110 . 1.496(3) ?
    C110 H11A . 0.9800 ?
    C110 H11B . 0.9800 ?
    C110 H11C . 0.9800 ?
    N11 N12 . 1.375(2) ?
    N12 C111 . 1.371(2) ?
    N12 H12N . 0.97(2) ?
    C111 O11 . 1.235(2) ?
    C111 N13 . 1.357(2) ?
    N13 C112 . 1.416(2) ?
    N13 H13N . 0.89(2) ?
    C112 C113 . 1.382(3) ?
    C112 C117 . 1.388(3) ?
    C113 C114 . 1.396(3) ?
    C113 H113 . 0.9500 ?
    C114 C115 . 1.376(3) ?
    C114 H114 . 0.9500 ?
    C115 C116 . 1.368(3) ?
    C115 H115 . 0.9500 ?
    C116 C117 . 1.389(3) ?
    C116 H116 . 0.9500 ?
    C117 H117 . 0.9500 ?
    S21 C28 . 1.745(2) ?
    S21 C21 . 1.7473(19) ?
    C21 C22 . 1.381(2) ?
    C21 C29 . 1.466(3) ?
    C22 C23 . 1.440(3) ?
    C22 H22 . 0.9500 ?
    C23 C24 . 1.407(3) ?
    C23 C28 . 1.410(3) ?
    C24 C25 . 1.380(3) ?
    C24 H24 . 0.9500 ?
    C25 C26 . 1.408(3) ?
    C25 H25 . 0.9500 ?
    C26 C27 . 1.379(3) ?
    C26 H26 . 0.9500 ?
    C27 C28 . 1.397(3) ?
    C27 H27 . 0.9500 ?
    C29 N21 . 1.293(2) ?
    C29 C210 . 1.497(3) ?
    C210 H21A . 0.9800 ?
    C210 H21B . 0.9800 ?
    C210 H21C . 0.9800 ?
    N21 N22 . 1.374(2) ?
    N22 C211 . 1.376(2) ?
    N22 H22N . 0.89(2) ?
    C211 O21 . 1.221(2) ?
    C211 N23 . 1.363(2) ?
    N23 C212 . 1.413(2) ?
    N23 H23N . 0.87(2) ?
    C212 C217 . 1.387(3) ?
    C212 C213 . 1.388(3) ?
    C213 C214 . 1.390(3) ?
    C213 H213 . 0.9500 ?
    C214 C215 . 1.383(3) ?
    C214 H214 . 0.9500 ?
    C215 C216 . 1.372(3) ?
    C215 H215 . 0.9500 ?
    C216 C217 . 1.387(3) ?
    C216 H216 . 0.9500 ?
    C217 H217 . 0.9500 ?
loop_
    _geom_angle_atom_site_label_1
    _geom_angle_atom_site_label_2
    _geom_angle_atom_site_label_3
    _geom_angle_site_symmetry_1
    _geom_angle_site_symmetry_3
    _geom_angle
    _geom_angle_publ_flag
    C18 S11 C11 . . 91.28(9) ?
    C12 C11 C19 . . 127.84(18) ?
    C12 C11 S11 . . 113.22(15) ?
    C19 C11 S11 . . 118.94(14) ?
    C11 C12 C13 . . 111.86(18) ?
    C11 C12 H12 . . 124.1 ?
    C13 C12 H12 . . 124.1 ?
    C14 C13 C18 . . 118.69(18) ?
    C14 C13 C12 . . 129.36(18) ?
    C18 C13 C12 . . 111.93(17) ?
    C15 C14 C13 . . 119.85(19) ?
    C15 C14 H14 . . 120.1 ?
    C13 C14 H14 . . 120.1 ?
    C14 C15 C16 . . 120.69(19) ?
    C14 C15 H15 . . 119.7 ?
    C16 C15 H15 . . 119.7 ?
    C17 C16 C15 . . 121.00(19) ?
    C17 C16 H16 . . 119.5 ?
    C15 C16 H16 . . 119.5 ?
    C16 C17 C18 . . 118.25(19) ?
    C16 C17 H17 . . 120.9 ?
    C18 C17 H17 . . 120.9 ?
    C17 C18 C13 . . 121.51(18) ?
    C17 C18 S11 . . 126.77(15) ?
    C13 C18 S11 . . 111.71(15) ?
    N11 C19 C11 . . 115.21(17) ?
    N11 C19 C110 . . 124.97(18) ?
    C11 C19 C110 . . 119.82(16) ?
    C19 C110 H11A . . 109.5 ?
    C19 C110 H11B . . 109.5 ?
    H11A C110 H11B . . 109.5 ?
    C19 C110 H11C . . 109.5 ?
    H11A C110 H11C . . 109.5 ?
    H11B C110 H11C . . 109.5 ?
    C19 N11 N12 . . 117.57(16) ?
    C111 N12 N11 . . 119.32(16) ?
    C111 N12 H12N . . 121.2(13) ?
    N11 N12 H12N . . 118.4(13) ?
    O11 C111 N13 . . 124.78(17) ?
    O11 C111 N12 . . 120.06(17) ?
    N13 C111 N12 . . 115.14(17) ?
    C111 N13 C112 . . 127.34(17) ?
    C111 N13 H13N . . 113.6(14) ?
    C112 N13 H13N . . 118.4(14) ?
    C113 C112 C117 . . 119.18(18) ?
    C113 C112 N13 . . 124.47(18) ?
    C117 C112 N13 . . 116.35(18) ?
    C112 C113 C114 . . 119.2(2) ?
    C112 C113 H113 . . 120.4 ?
    C114 C113 H113 . . 120.4 ?
    C115 C114 C113 . . 121.6(2) ?
    C115 C114 H114 . . 119.2 ?
    C113 C114 H114 . . 119.2 ?
    C116 C115 C114 . . 118.76(19) ?
    C116 C115 H115 . . 120.6 ?
    C114 C115 H115 . . 120.6 ?
    C115 C116 C117 . . 120.8(2) ?
    C115 C116 H116 . . 119.6 ?
    C117 C116 H116 . . 119.6 ?
    C112 C117 C116 . . 120.4(2) ?
    C112 C117 H117 . . 119.8 ?
    C116 C117 H117 . . 119.8 ?
    C28 S21 C21 . . 91.28(9) ?
    C22 C21 C29 . . 128.03(17) ?
    C22 C21 S21 . . 112.81(14) ?
    C29 C21 S21 . . 119.10(14) ?
    C21 C22 C23 . . 112.03(17) ?
    C21 C22 H22 . . 124.0 ?
    C23 C22 H22 . . 124.0 ?
    C24 C23 C28 . . 119.07(18) ?
    C24 C23 C22 . . 128.48(18) ?
    C28 C23 C22 . . 112.45(17) ?
    C25 C24 C23 . . 119.75(18) ?
    C25 C24 H24 . . 120.1 ?
    C23 C24 H24 . . 120.1 ?
    C24 C25 C26 . . 120.27(19) ?
    C24 C25 H25 . . 119.9 ?
    C26 C25 H25 . . 119.9 ?
    C27 C26 C25 . . 121.06(19) ?
    C27 C26 H26 . . 119.5 ?
    C25 C26 H26 . . 119.5 ?
    C26 C27 C28 . . 118.75(18) ?
    C26 C27 H27 . . 120.6 ?
    C28 C27 H27 . . 120.6 ?
    C27 C28 C23 . . 121.10(18) ?
    C27 C28 S21 . . 127.46(15) ?
    C23 C28 S21 . . 111.44(15) ?
    N21 C29 C21 . . 114.78(17) ?
    N21 C29 C210 . . 124.63(18) ?
    C21 C29 C210 . . 120.58(17) ?
    C29 C210 H21A . . 109.5 ?
    C29 C210 H21B . . 109.5 ?
    H21A C210 H21B . . 109.5 ?
    C29 C210 H21C . . 109.5 ?
    H21A C210 H21C . . 109.5 ?
    H21B C210 H21C . . 109.5 ?
    C29 N21 N22 . . 117.60(16) ?
    N21 N22 C211 . . 119.89(16) ?
    N21 N22 H22N . . 115.3(14) ?
    C211 N22 H22N . . 123.5(14) ?
    O21 C211 N23 . . 124.92(18) ?
    O21 C211 N22 . . 120.69(18) ?
    N23 C211 N22 . . 114.39(18) ?
    C211 N23 C212 . . 127.10(17) ?
    C211 N23 H23N . . 113.9(14) ?
    C212 N23 H23N . . 118.6(14) ?
    C217 C212 C213 . . 119.81(18) ?
    C217 C212 N23 . . 116.38(18) ?
    C213 C212 N23 . . 123.75(18) ?
    C212 C213 C214 . . 118.85(19) ?
    C212 C213 H213 . . 120.6 ?
    C214 C213 H213 . . 120.6 ?
    C215 C214 C213 . . 121.6(2) ?
    C215 C214 H214 . . 119.2 ?
    C213 C214 H214 . . 119.2 ?
    C216 C215 C214 . . 118.77(19) ?
    C216 C215 H215 . . 120.6 ?
    C214 C215 H215 . . 120.6 ?
    C215 C216 C217 . . 120.9(2) ?
    C215 C216 H216 . . 119.6 ?
    C217 C216 H216 . . 119.6 ?
    C216 C217 C212 . . 120.05(19) ?
    C216 C217 H217 . . 120.0 ?
    C212 C217 H217 . . 120.0 ?
loop_
    _geom_torsion_atom_site_label_1
    _geom_torsion_atom_site_label_2
    _geom_torsion_atom_site_label_3
    _geom_torsion_atom_site_label_4
    _geom_torsion_site_symmetry_1
    _geom_torsion_site_symmetry_2
    _geom_torsion_site_symmetry_3
    _geom_torsion_site_symmetry_4
    _geom_torsion
    _geom_torsion_publ_flag
    C18 S11 C11 C12 . . . . -0.58(16) ?
    C18 S11 C11 C19 . . . . 178.95(16) ?
    C19 C11 C12 C13 . . . . -178.81(18) ?
    S11 C11 C12 C13 . . . . 0.7(2) ?
    C11 C12 C13 C14 . . . . 178.41(19) ?
    C11 C12 C13 C18 . . . . -0.4(2) ?
    C18 C13 C14 C15 . . . . 0.8(3) ?
    C12 C13 C14 C15 . . . . -177.90(19) ?
    C13 C14 C15 C16 . . . . -0.6(3) ?
    C14 C15 C16 C17 . . . . -0.2(3) ?
    C15 C16 C17 C18 . . . . 0.8(3) ?
    C16 C17 C18 C13 . . . . -0.6(3) ?
    C16 C17 C18 S11 . . . . 177.95(15) ?
    C14 C13 C18 C17 . . . . -0.2(3) ?
    C12 C13 C18 C17 . . . . 178.72(17) ?
    C14 C13 C18 S11 . . . . -178.98(14) ?
    C12 C13 C18 S11 . . . . 0.0(2) ?
    C11 S11 C18 C17 . . . . -178.33(19) ?
    C11 S11 C18 C13 . . . . 0.33(15) ?
    C12 C11 C19 N11 . . . . 166.45(19) ?
    S11 C11 C19 N11 . . . . -13.0(2) ?
    C12 C11 C19 C110 . . . . -13.9(3) ?
    S11 C11 C19 C110 . . . . 166.64(15) ?
    C11 C19 N11 N12 . . . . 177.05(16) ?
    C110 C19 N11 N12 . . . . -2.6(3) ?
    C19 N11 N12 C111 . . . . 168.46(17) ?
    N11 N12 C111 O11 . . . . -177.39(17) ?
    N11 N12 C111 N13 . . . . 1.1(3) ?
    O11 C111 N13 C112 . . . . 8.0(3) ?
    N12 C111 N13 C112 . . . . -170.44(18) ?
    C111 N13 C112 C113 . . . . -13.3(3) ?
    C111 N13 C112 C117 . . . . 166.3(2) ?
    C117 C112 C113 C114 . . . . -1.6(3) ?
    N13 C112 C113 C114 . . . . 177.9(2) ?
    C112 C113 C114 C115 . . . . 1.4(4) ?
    C113 C114 C115 C116 . . . . -0.3(4) ?
    C114 C115 C116 C117 . . . . -0.4(3) ?
    C113 C112 C117 C116 . . . . 0.9(3) ?
    N13 C112 C117 C116 . . . . -178.7(2) ?
    C115 C116 C117 C112 . . . . 0.2(3) ?
    C28 S21 C21 C22 . . . . -0.23(15) ?
    C28 S21 C21 C29 . . . . -177.63(16) ?
    C29 C21 C22 C23 . . . . 177.56(18) ?
    S21 C21 C22 C23 . . . . 0.4(2) ?
    C21 C22 C23 C24 . . . . 179.47(19) ?
    C21 C22 C23 C28 . . . . -0.5(2) ?
    C28 C23 C24 C25 . . . . 0.1(3) ?
    C22 C23 C24 C25 . . . . -179.82(19) ?
    C23 C24 C25 C26 . . . . -0.1(3) ?
    C24 C25 C26 C27 . . . . -0.2(3) ?
    C25 C26 C27 C28 . . . . 0.5(3) ?
    C26 C27 C28 C23 . . . . -0.5(3) ?
    C26 C27 C28 S21 . . . . 179.33(15) ?
    C24 C23 C28 C27 . . . . 0.2(3) ?
    C22 C23 C28 C27 . . . . -179.86(17) ?
    C24 C23 C28 S21 . . . . -179.65(15) ?
    C22 C23 C28 S21 . . . . 0.3(2) ?
    C21 S21 C28 C27 . . . . -179.87(19) ?
    C21 S21 C28 C23 . . . . -0.05(15) ?
    C22 C21 C29 N21 . . . . 173.78(18) ?
    S21 C21 C29 N21 . . . . -9.3(2) ?
    C22 C21 C29 C210 . . . . -7.3(3) ?
    S21 C21 C29 C210 . . . . 169.70(15) ?
    C21 C29 N21 N22 . . . . 176.63(16) ?
    C210 C29 N21 N22 . . . . -2.3(3) ?
    C29 N21 N22 C211 . . . . 171.23(18) ?
    N21 N22 C211 O21 . . . . 176.31(18) ?
    N21 N22 C211 N23 . . . . -4.0(3) ?
    O21 C211 N23 C212 . . . . 9.9(3) ?
    N22 C211 N23 C212 . . . . -169.85(18) ?
    C211 N23 C212 C217 . . . . -177.5(2) ?
    C211 N23 C212 C213 . . . . 5.4(3) ?
    C217 C212 C213 C214 . . . . -2.5(3) ?
    N23 C212 C213 C214 . . . . 174.54(19) ?
    C212 C213 C214 C215 . . . . 1.3(3) ?
    C213 C214 C215 C216 . . . . 0.3(3) ?
    C214 C215 C216 C217 . . . . -0.6(3) ?
    C215 C216 C217 C212 . . . . -0.7(3) ?
    C213 C212 C217 C216 . . . . 2.2(3) ?
    N23 C212 C217 C216 . . . . -175.0(2) ?
loop_
    _geom_hbond_atom_site_label_D
    _geom_hbond_atom_site_label_H
    _geom_hbond_atom_site_label_A
    _geom_hbond_site_symmetry_A
    _geom_hbond_distance_DH
    _geom_hbond_distance_HA
    _geom_hbond_distance_DA
    _geom_hbond_angle_DHA
    N12 H12N O21 . 0.97(2) 1.91(2) 2.847(2) 162.1(19)
    N22 H22N O11 . 0.89(2) 1.99(2) 2.840(2) 158(2)
    C113 H113 O11 . 0.95 2.29 2.886(2) 119.8
    C213 H213 O21 . 0.95 2.26 2.871(2) 121.1
    C15 H15 O11 1_565 0.95 2.62 3.435(2) 144.1
    C24 H24 Cg1 2_666 0.95 2.80 3.482(2) 130
