# Supplementary material for: (E)-2-[1-(1-Benzothio­phen-2-yl)ethyl­idene]-N-phenyl­hydrazinecarboxamide
Source: Acta Crystallogr Sect E Struct Rep Online. 2011 Sep 20;67(Pt 10):o2687–8. doi: 10.1107/S1600536811037457 (PMC3201294; doi:10.1107/S1600536811037457)
Supplement: Supplementary file 2 [file e-67-o2687-Isup2.hkl]

# 
# h,k,l, Fc-squared, Fo-squared, sigma(Fo-squared) and status flag 
# 
data_I
_shelx_title ' sf4aa in P-1' 
_shelx_refln_list_code          4 
_shelx_F_calc_maximum      345.44 
_exptl_crystal_F_000       648.00 
_reflns_d_resolution_high  0.7080 
 
loop_ 
 _symmetry_equiv_pos_as_xyz 
 'x, y, z' 
 '-x, -y, -z' 
 
_cell_length_a     9.8858 
_cell_length_b    13.2737 
_cell_length_c    13.6121 
_cell_angle_alpha 113.961 
_cell_angle_beta   98.153 
_cell_angle_gamma 107.778 
 
_shelx_F_squared_multiplier     1.000 
 
loop_ 
 _refln_index_h 
 _refln_index_k 
 _refln_index_l 
 _refln_F_squared_calc 
 _refln_F_squared_meas 
 _refln_F_squared_sigma 
 _refln_observed_status 
   2   0   0    25781.37    26627.72    272.40 o 
   3   0   0      239.61      254.72      5.47 o 
   4   0   0      822.83      924.90     14.03 o 
   5   0   0     1484.50     1420.83     26.34 o 
   6   0   0       56.64       68.17      8.75 o 
   7   0   0        2.53        5.88      5.08 o 
   8   0   0      190.65      209.33     17.38 o 
   9   0   0      407.14      385.80     24.44 o 
  10   0   0     1208.12     1207.76     42.11 o 
  11   0   0       42.51       22.15     13.77 o 
  12   0   0       17.45       14.13     14.36 o 
 -12   1   0       77.00       73.09     40.63 o 
 -11   1   0      233.36      240.85     24.43 o 
 -10   1   0      487.04      461.80     39.47 o 
  -9   1   0       15.25        7.04      7.37 o 
  -8   1   0       17.02       21.34      7.84 o 
  -7   1   0      311.66      317.26     11.74 o 
  -6   1   0      630.89      708.57     14.26 o 
  -5   1   0      151.19      115.28      6.04 o 
  -4   1   0      204.01      198.95      5.72 o 
  -3   1   0      406.48      438.17      8.72 o 
  -2   1   0     7538.85     7899.62     76.77 o 
  -1   1   0        0.21        0.23      0.40 o 
   1   1   0        0.23       -0.65      0.77 o 
   2   1   0      336.29      377.19      9.16 o 
   3   1   0      378.55      372.20      8.00 o 
   4   1   0      544.34      581.10     22.01 o 
   5   1   0      265.13      258.29      9.76 o 
   6   1   0        0.01        1.23      3.70 o 
   7   1   0        4.09        8.79      5.37 o 
   8   1   0      686.33      729.12     28.49 o 
   9   1   0       64.55       88.02     13.05 o 
  10   1   0      517.35      490.42     54.37 o 
  11   1   0        3.32       24.85     14.16 o 
  12   1   0       39.20       26.64     19.00 o 
 -13   2   0       85.29       97.83     23.14 o 
 -12   2   0        4.34       11.04     11.29 o 
 -11   2   0        9.27       16.36      9.54 o 
 -10   2   0        0.19        0.51      8.14 o 
  -9   2   0      243.97      203.67     18.53 o 
  -8   2   0      206.51      210.13     20.80 o 
  -7   2   0        7.79        6.11      5.05 o 
  -6   2   0      345.85      410.34     17.00 o 
  -5   2   0     1525.56     1341.12     19.77 o 
  -4   2   0      208.71      188.61      5.73 o 
  -3   2   0       40.74       48.34      4.66 o 
  -2   2   0      219.39      315.36      6.10 o 
  -1   2   0       72.12       76.37      4.64 o 
   0   2   0    10684.91     9862.43    101.26 o 
   1   2   0        1.18        3.15      1.71 o 
   2   2   0       34.08       37.02      3.34 o 
   3   2   0     1273.10     1208.00     36.15 o 
   4   2   0     1493.32     1433.05     26.15 o 
   5   2   0      184.99      159.46      7.64 o 
   6   2   0       18.85        5.11      5.71 o 
   7   2   0      529.98      506.68     23.31 o 
   8   2   0        5.01        2.45      8.29 o 
   9   2   0        2.68        2.25     12.10 o 
  10   2   0       12.61       15.86     14.55 o 
  11   2   0       19.22        5.51     14.61 o 
 -13   3   0        8.84        0.67     13.95 o 
 -12   3   0        4.91       -1.99     10.04 o 
 -11   3   0      179.22      148.80     18.28 o 
 -10   3   0       72.40       75.80     13.72 o 
  -9   3   0      131.72       94.75     13.56 o 
  -8   3   0      393.74      379.56     16.07 o 
  -7   3   0        9.58        3.46      5.19 o 
  -6   3   0     1858.23     2014.41     31.16 o 
  -5   3   0       45.89       76.03      7.27 o 
  -4   3   0      509.06      536.53     12.50 o 
  -3   3   0       10.95       12.16      1.92 o 
  -2   3   0       88.16      102.84      4.53 o 
  -1   3   0       89.70       88.56      3.95 o 
   0   3   0     5697.74     5305.39     48.78 o 
   1   3   0        0.15        1.37      1.16 o 
   2   3   0      635.02      682.84     14.93 o 
   3   3   0       34.59       30.26      7.18 o 
   4   3   0     1989.78     2078.90     35.46 o 
   5   3   0     1325.20     1362.16     26.86 o 
   6   3   0       12.54       17.21      4.25 o 
   7   3   0       18.63       20.16      6.91 o 
   8   3   0       38.51       11.40      9.40 o 
   9   3   0      313.31      328.62     33.64 o 
  10   3   0       60.33       43.79     15.84 o 
  11   3   0       12.97      -15.93     17.31 o 
 -13   4   0       70.93       63.81     16.74 o 
 -12   4   0       19.84       17.06     11.81 o 
 -11   4   0        3.35       -6.56      7.79 o 
 -10   4   0      159.30      145.78     17.26 o 
  -9   4   0      312.61      310.28     22.86 o 
  -8   4   0       49.23       56.21     21.45 o 
  -7   4   0      251.48      250.48     15.76 o 
  -6   4   0      872.61     1010.01     20.06 o 
  -5   4   0      663.92      627.88     13.40 o 
  -4   4   0     1973.58     2065.86     37.54 o 
  -3   4   0        0.99        0.25      1.92 o 
  -2   4   0      245.57      269.16      7.19 o 
  -1   4   0      124.50      116.58      3.55 o 
   0   4   0      628.91      688.23     10.51 o 
   1   4   0      166.34      194.36      7.77 o 
   2   4   0     7909.85     8609.91    115.37 o 
   3   4   0      533.51      509.69     15.41 o 
   4   4   0      156.11      167.23     10.05 o 
   5   4   0      440.70      371.96     20.31 o 
   6   4   0       89.29      102.49      7.69 o 
   7   4   0       22.65       24.84     12.04 o 
   8   4   0      194.36      134.99     26.46 o 
   9   4   0      103.70      121.35     22.07 o 
  10   4   0      153.07      154.51     33.48 o 
  11   4   0       59.76       25.83     23.95 o 
 -13   5   0       76.20       94.10     18.91 o 
 -12   5   0      531.48      607.74     31.94 o 
 -11   5   0       60.41       66.63     11.87 o 
 -10   5   0      196.01      208.46     27.03 o 
  -9   5   0       40.51       23.56      8.61 o 
  -8   5   0      187.43      184.25     12.66 o 
  -7   5   0      112.54       95.30      8.62 o 
  -6   5   0      701.16      818.27     16.59 o 
  -5   5   0      177.90      155.50     10.61 o 
  -4   5   0     1023.09     1181.81     58.43 o 
  -3   5   0      361.99      359.05     16.78 o 
  -2   5   0     2694.93     2967.33     38.99 o 
  -1   5   0       26.97       23.60      2.88 o 
   0   5   0       61.76       42.04      4.31 o 
   1   5   0      109.51      112.14      5.11 o 
   2   5   0       40.64       37.83      4.60 o 
   3   5   0       18.59       16.36      3.76 o 
   4   5   0       34.75       40.17      7.90 o 
   5   5   0      256.54      252.99     11.21 o 
   6   5   0       62.20       61.21      8.62 o 
   7   5   0      196.07      233.52     26.62 o 
   8   5   0      356.51      353.16     44.14 o 
   9   5   0       58.96       33.36     20.44 o 
  10   5   0      240.90      221.98     41.13 o 
 -13   6   0       32.90       36.16     16.22 o 
 -12   6   0      199.42      230.00     23.75 o 
 -11   6   0       23.20       18.56      8.78 o 
 -10   6   0        9.67        8.22      8.26 o 
  -9   6   0      403.56      422.55     35.82 o 
  -8   6   0       42.11       51.77     10.13 o 
  -7   6   0     1282.79     1280.93     23.43 o 
  -6   6   0       25.41       22.35      3.78 o 
  -5   6   0      126.34      129.48     11.03 o 
  -4   6   0      582.30      636.30     16.25 o 
  -3   6   0      245.34      225.69     19.06 o 
  -2   6   0     6618.27     6764.32     89.14 o 
  -1   6   0       69.51       67.83      4.13 o 
   0   6   0     1185.44     1301.71     20.37 o 
   1   6   0      196.76      190.28      8.82 o 
   2   6   0        7.57       11.48      4.91 o 
   3   6   0       83.35       66.68      8.88 o 
   4   6   0      335.08      311.31     13.35 o 
   5   6   0      116.48      135.57     23.58 o 
   6   6   0       39.43       44.90     17.31 o 
   7   6   0      408.73      425.95     32.85 o 
   8   6   0      152.34      117.32     19.68 o 
   9   6   0        3.35       -4.56     11.60 o 
 -13   7   0       50.73       54.13     13.34 o 
 -12   7   0       13.99       29.34     10.74 o 
 -11   7   0        1.41       -8.15      8.15 o 
 -10   7   0      103.08       92.91     14.39 o 
  -9   7   0       69.10       61.01     11.36 o 
  -8   7   0       96.39       97.46     13.45 o 
  -7   7   0     1456.13     1394.47     39.49 o 
  -6   7   0       58.32       69.95      5.60 o 
  -5   7   0       23.20       21.03      3.96 o 
  -4   7   0      105.12      113.18      8.74 o 
  -3   7   0       13.45       12.29      3.09 o 
  -2   7   0      203.39      282.49     18.28 o 
  -1   7   0        1.98        1.07      2.08 o 
   0   7   0        2.67       27.36      5.35 o 
   1   7   0        6.06        5.53      2.66 o 
   2   7   0     1362.55     1342.45     27.27 o 
   3   7   0       38.47       30.30      4.72 o 
   4   7   0      498.39      476.58     27.36 o 
   5   7   0       69.56       68.33     12.98 o 
   6   7   0      292.46      243.12     24.97 o 
   7   7   0       35.40       56.12     15.12 o 
   8   7   0       89.69       62.47     17.14 o 
   9   7   0       49.39       36.06     17.68 o 
 -13   8   0       39.27        8.87     10.75 o 
 -12   8   0      101.07       84.11     16.13 o 
 -11   8   0      337.95      374.22     29.62 o 
 -10   8   0        0.47        5.87      8.38 o 
  -9   8   0      186.25      190.32     18.16 o 
  -8   8   0      864.57      863.57     31.63 o 
  -7   8   0      351.32      341.10     20.24 o 
  -6   8   0      389.57      393.15     19.25 o 
  -5   8   0      319.43      331.19     15.18 o 
  -4   8   0       10.29       11.56      5.38 o 
  -3   8   0      419.94      395.84     14.96 o 
  -2   8   0     3426.85     3366.69     54.09 o 
  -1   8   0        0.44       -0.23      2.15 o 
   0   8   0      413.02      364.24     15.98 o 
   1   8   0       53.26       48.53      6.41 o 
   2   8   0     2351.66     2281.24     85.11 o 
   3   8   0      360.50      407.85     22.63 o 
   4   8   0      386.51      368.17     27.12 o 
   5   8   0       37.36       25.27     10.18 o 
   6   8   0       36.96       38.36     12.29 o 
   7   8   0      179.78      160.91     22.46 o 
   8   8   0      164.63      173.76     26.33 o 
 -13   9   0       10.04       16.39     13.54 o 
 -12   9   0      318.18      415.71     31.23 o 
 -11   9   0        0.33       -0.45      8.49 o 
 -10   9   0       55.95       51.48     12.12 o 
  -9   9   0      498.75      455.73     47.88 o 
  -8   9   0       15.80       13.57      7.00 o 
  -7   9   0       45.08       46.45      8.88 o 
  -6   9   0       97.38       85.59      7.43 o 
  -5   9   0       45.60       43.24      4.86 o 
  -4   9   0     1181.42     1057.43     24.33 o 
  -3   9   0      358.75      336.48     16.24 o 
  -2   9   0     1812.22     1816.01     35.34 o 
  -1   9   0       87.28       78.50      6.75 o 
   0   9   0      358.42      331.93     13.28 o 
   1   9   0       16.61       27.88      5.52 o 
   2   9   0        0.41        0.97      4.82 o 
   3   9   0       24.62       21.34     10.10 o 
   4   9   0       66.63       78.62     14.35 o 
   5   9   0       62.73       73.17     15.76 o 
   6   9   0        0.39        2.89     11.54 o 
   7   9   0       48.82       47.88     16.17 o 
 -13  10   0       56.06       76.68     20.62 o 
 -12  10   0      452.79      508.47     34.24 o 
 -11  10   0       22.76       14.46     10.29 o 
 -10  10   0      182.87      132.08     16.63 o 
  -9  10   0       23.71       37.95      9.74 o 
  -8  10   0      751.35      688.71     27.88 o 
  -7  10   0      505.66      546.44     25.25 o 
  -6  10   0      184.15      178.25     10.37 o 
  -5  10   0       32.74       26.79      5.66 o 
  -4  10   0       88.34      109.23     20.32 o 
  -3  10   0      124.12      149.37      9.20 o 
  -2  10   0       21.13        2.22      5.28 o 
  -1  10   0       78.99       75.30      7.49 o 
   0  10   0     1034.47     1144.09     26.81 o 
   1  10   0      744.03      686.42     38.11 o 
   2  10   0      204.84      191.32     16.65 o 
   3  10   0       71.60       62.80     10.75 o 
   4  10   0      159.75      180.91     21.91 o 
   5  10   0      102.60       70.36     16.19 o 
   6  10   0       99.59       88.01     18.37 o 
   7  10   0      101.65      112.06     23.08 o 
 -13  11   0        0.71       -2.50     14.53 o 
 -12  11   0      118.50      137.85     33.80 o 
 -11  11   0        3.84       18.33     12.48 o 
 -10  11   0       23.00        2.75     18.87 o 
  -9  11   0       13.14        0.79      8.21 o 
  -8  11   0       98.63      118.02     18.22 o 
  -7  11   0       17.92       13.20     10.03 o 
  -6  11   0       77.26       88.11     10.54 o 
  -5  11   0       85.71       53.93     15.68 o 
  -4  11   0      236.98      252.21     24.96 o 
  -3  11   0        0.36       -0.03      5.87 o 
  -2  11   0        2.46        0.39      5.04 o 
  -1  11   0        5.56       10.05      5.89 o 
   0  11   0      330.68      331.78     19.55 o 
   1  11   0       52.36       53.75      9.34 o 
   2  11   0      306.23      322.85     41.78 o 
   3  11   0      126.47       88.58     13.46 o 
   4  11   0        7.14       -9.22      9.22 o 
   5  11   0       21.10       21.41     13.01 o 
   6  11   0       13.20       14.55     23.70 o 
 -12  12   0       38.60       53.72     18.53 o 
 -11  12   0       87.95       89.19     20.00 o 
 -10  12   0       27.64       21.63     21.13 o 
  -9  12   0      421.74      352.14     32.12 o 
  -8  12   0        0.38       -7.10      7.10 o 
  -7  12   0      346.49      367.68     30.46 o 
  -6  12   0      315.92      334.22     39.13 o 
  -5  12   0       27.72       17.12      9.62 o 
  -4  12   0      767.39      666.21     33.34 o 
  -3  12   0      239.66      227.26     20.34 o 
  -2  12   0      827.55      793.43     36.35 o 
  -1  12   0        0.10        2.60      8.88 o 
   0  12   0      237.39      279.66     28.72 o 
   1  12   0       20.74       12.13     22.51 o 
   2  12   0      137.72      146.93     60.89 o 
   3  12   0       54.82      117.51     30.73 o 
   4  12   0       22.39       18.69     21.32 o 
   5  12   0      100.88      147.23     38.50 o 
 -12  13   0       62.43       63.08     20.16 o 
 -11  13   0        3.45       -1.83     11.61 o 
 -10  13   0       15.27        8.20     17.68 o 
  -9  13   0      182.86      152.54     22.21 o 
  -8  13   0       74.10       22.93     12.81 o 
  -7  13   0       74.38       69.85     20.32 o 
  -6  13   0       12.47       22.48     10.67 o 
  -5  13   0       26.96       41.24     11.87 o 
  -4  13   0      146.12      176.31     21.32 o 
  -3  13   0       42.71       45.62     10.06 o 
  -2  13   0       57.57       56.31     11.68 o 
  -1  13   0       11.29       23.57     11.62 o 
   0  13   0      150.20      147.93     23.13 o 
   1  13   0       41.01       49.72     22.70 o 
   2  13   0       42.36       51.61     18.44 o 
   3  13   0       11.52       -8.15     18.94 o 
   4  13   0        7.40       -2.51     22.32 o 
 -11  14   0       37.30       28.56     16.91 o 
 -10  14   0       55.21       61.76     18.58 o 
  -9  14   0       66.59       42.76     19.94 o 
  -8  14   0       32.35       11.88     11.89 o 
  -7  14   0       19.82       10.42     11.70 o 
  -6  14   0       61.44       59.23     17.49 o 
  -5  14   0      178.01      180.01     23.19 o 
  -4  14   0      325.45      393.40     49.35 o 
  -3  14   0        9.05       23.71     11.82 o 
  -2  14   0       70.88       98.55     20.88 o 
  -1  14   0       18.29       -5.54     10.21 o 
   0  14   0        0.30       -7.66     10.93 o 
   1  14   0       23.12       30.71     13.82 o 
   2  14   0       20.15       20.09     17.23 o 
 -10  15   0        6.72       62.71     26.46 o 
  -9  15   0      179.82      176.72     26.52 o 
  -8  15   0        7.73        5.29     10.79 o 
  -7  15   0       11.57       14.98     25.02 o 
  -6  15   0        0.38       13.17     12.29 o 
  -5  15   0       71.86       59.48     16.52 o 
  -4  15   0      277.16      279.58     28.80 o 
  -3  15   0      143.21      200.91     38.38 o 
  -2  15   0        6.25        5.46     12.75 o 
  -1  15   0       41.52       44.01     16.89 o 
   0  15   0        8.28       -7.26     12.65 o 
   1  15   0        3.67      -14.79     14.79 o 
  -9  16   0       66.42       23.35     16.40 o 
  -8  16   0      150.57      196.23     28.10 o 
  -7  16   0       20.42       32.26     19.13 o 
  -6  16   0       32.39      -13.42     15.17 o 
  -5  16   0      140.62      129.33     23.15 o 
  -4  16   0      153.10      130.05     35.49 o 
  -3  16   0       96.46      116.76     32.98 o 
  -2  16   0        0.18      -11.26     11.26 o 
  -1  16   0       11.87       -4.87     16.77 o 
  -6  17   0      277.64      258.60     46.53 o 
  -5  17   0      209.30      267.88     48.66 o 
   3 -17   1        8.52       11.16     23.20 o 
   4 -17   1      191.29      220.10     44.77 o 
   5 -17   1       56.87       94.56     30.73 o 
   6 -17   1      119.14       88.00     20.44 o 
   7 -17   1       28.78        7.46     21.19 o 
   8 -17   1        2.17        7.95     15.43 o 
   0 -16   1       21.48       25.15     15.30 o 
   1 -16   1       14.51        4.32     13.23 o 
   2 -16   1      614.65      749.47     69.04 o 
   3 -16   1       56.09       68.35     28.97 o 
   4 -16   1      331.93      327.07     48.53 o 
   5 -16   1        5.61       -2.03     11.32 o 
   6 -16   1       22.36       10.23     19.00 o 
   7 -16   1       34.06       22.42     14.18 o 
   8 -16   1        0.69        6.51     13.02 o 
   9 -16   1        4.59       20.18     15.16 o 
  -1 -15   1      102.68       71.28     29.60 o 
   0 -15   1       71.43       93.14     21.48 o 
   1 -15   1       17.95       21.49     13.15 o 
   2 -15   1      171.41      247.93     80.01 o 
   3 -15   1       20.07        7.75     12.19 o 
   4 -15   1        6.44        0.65     11.22 o 
   5 -15   1       73.84       62.55     15.64 o 
   6 -15   1      216.89      213.50     26.21 o 
   7 -15   1      102.04      105.76     30.54 o 
   8 -15   1        3.28        4.51     15.68 o 
   9 -15   1       10.34       -6.15     16.55 o 
  10 -15   1       40.23       38.40     19.19 o 
  11 -15   1      109.54      166.92     44.58 o 
  -3 -14   1      110.65      160.15     41.39 o 
  -2 -14   1       10.35       29.04     16.24 o 
  -1 -14   1        8.05       20.67     16.93 o 
   0 -14   1       16.54       33.08     14.93 o 
   1 -14   1        0.62       -0.65     11.35 o 
   2 -14   1       27.42       15.17     22.64 o 
   3 -14   1       14.65       10.88      7.77 o 
   4 -14   1       27.46       20.34     10.95 o 
   5 -14   1       27.45        7.64     37.19 o 
   6 -14   1      187.34      198.63     27.65 o 
   7 -14   1      430.63      505.19     60.57 o 
   8 -14   1       65.36       39.10     17.62 o 
   9 -14   1       45.52       36.91     14.15 o 
  10 -14   1      124.97       69.98     18.11 o 
  11 -14   1      310.13      428.52     40.54 o 
  -4 -13   1       26.90       68.72     31.60 o 
  -3 -13   1      236.99      281.35     33.30 o 
  -2 -13   1      126.78       91.23     19.74 o 
  -1 -13   1       16.30       35.96     14.23 o 
   0 -13   1      205.37      237.46     27.97 o 
   1 -13   1       54.16       73.16     25.21 o 
   2 -13   1      181.65      168.72     23.87 o 
   3 -13   1        0.01       -2.36      6.50 o 
   4 -13   1       23.34       16.76     13.73 o 
   5 -13   1      111.00      145.30     16.50 o 
   6 -13   1        7.82       15.26      9.73 o 
   7 -13   1      304.58      339.62     30.71 o 
   8 -13   1        1.14        2.84      9.49 o 
   9 -13   1       70.40       34.88     13.71 o 
  10 -13   1        4.80      -10.51     10.51 o 
  11 -13   1        7.50        5.51     13.07 o 
  12 -13   1        1.37        7.52     14.65 o 
  -5 -12   1        6.70      -12.79     21.45 o 
  -4 -12   1        0.01      -17.18     17.18 o 
  -3 -12   1      212.16      235.81     56.50 o 
  -2 -12   1       21.19       31.16     13.81 o 
  -1 -12   1        1.69        0.36      8.17 o 
   0 -12   1        8.07       15.88     10.15 o 
   1 -12   1       14.81       14.09      7.34 o 
   2 -12   1      326.44      332.12     21.00 o 
   3 -12   1       11.56       12.30      7.42 o 
   4 -12   1       38.27       56.27     12.86 o 
   5 -12   1      225.39      226.81     24.13 o 
   6 -12   1       73.89       77.10     14.22 o 
   7 -12   1       62.73       47.51     32.86 o 
   8 -12   1        0.06        3.41      9.04 o 
   9 -12   1       87.93       87.69     26.02 o 
  10 -12   1        5.21        1.34      9.74 o 
  11 -12   1       84.21       99.13     22.32 o 
  12 -12   1       65.10       90.70     22.76 o 
  -6 -11   1       11.26       -2.30     12.14 o 
  -5 -11   1      454.87      529.19     52.99 o 
  -4 -11   1        2.83        2.90     10.32 o 
  -3 -11   1       67.15       82.42     23.59 o 
  -2 -11   1       12.93        7.71      6.54 o 
  -1 -11   1       62.47       69.10     10.15 o 
   0 -11   1       31.03       57.87      6.78 o 
   1 -11   1      128.22      114.70     12.06 o 
   2 -11   1      197.26      197.66     15.64 o 
   3 -11   1       37.55       32.87      7.97 o 
   4 -11   1      129.85       83.72     13.64 o 
   5 -11   1        0.66       -7.26      7.27 o 
   6 -11   1       14.57       14.35      6.03 o 
   7 -11   1      290.12      272.44     25.97 o 
   8 -11   1       98.72      131.76     20.94 o 
   9 -11   1      190.00      199.93     24.74 o 
  10 -11   1      120.40      170.03     23.84 o 
  11 -11   1      174.89      164.32     42.51 o 
  12 -11   1      206.55      257.51     32.06 o 
  13 -11   1        3.97       -1.25     14.43 o 
  -7 -10   1        0.07        3.91     14.00 o 
  -6 -10   1        8.49        9.86     11.87 o 
  -5 -10   1       63.84       64.88     14.27 o 
  -4 -10   1       19.14       23.55     12.04 o 
  -3 -10   1       53.84       70.75     24.12 o 
  -2 -10   1      143.34      147.65     14.13 o 
  -1 -10   1        0.18        3.49      3.68 o 
   0 -10   1     4167.92     4183.01     64.56 o 
   1 -10   1       26.58       11.04      9.93 o 
   2 -10   1     3503.00     3508.42     68.58 o 
   3 -10   1       70.41       91.88     15.27 o 
   4 -10   1       24.86       50.92     14.55 o 
   5 -10   1      813.07      813.74     26.74 o 
   6 -10   1      519.67      473.22     33.99 o 
   7 -10   1      726.49      668.79     25.40 o 
   8 -10   1      161.62      150.41     15.24 o 
   9 -10   1      779.77      820.28     33.42 o 
  10 -10   1      610.50      654.34     32.70 o 
  11 -10   1      144.16      144.70     18.92 o 
  12 -10   1      160.12      154.06     20.55 o 
  13 -10   1        0.09       -6.14     15.14 o 
  -8  -9   1       13.67        7.59     15.35 o 
  -7  -9   1        1.86      -12.26     12.98 o 
  -6  -9   1        0.09       -7.43      9.90 o 
  -5  -9   1      210.19      192.46     22.36 o 
  -4  -9   1      138.80      156.92     18.88 o 
  -3  -9   1        2.56        5.86      5.94 o 
  -2  -9   1     1949.04     1888.65     45.20 o 
  -1  -9   1      355.44      338.17     21.34 o 
   0  -9   1     1210.59     1210.58     30.36 o 
   1  -9   1       42.29       37.21      8.41 o 
   2  -9   1      196.46      167.25     16.89 o 
   3  -9   1        0.61       -3.78      3.78 o 
   4  -9   1        8.17        5.19      6.11 o 
   5  -9   1      580.33      579.16     16.71 o 
   6  -9   1      439.99      431.06     19.09 o 
   7  -9   1      376.13      333.32     12.87 o 
   8  -9   1     2194.52     2116.95     54.55 o 
   9  -9   1        9.15        9.40      7.23 o 
  10  -9   1      689.82      757.11     43.99 o 
  11  -9   1       71.47       72.05     14.51 o 
  12  -9   1       61.83       57.14     15.33 o 
  13  -9   1       47.13       66.14     14.83 o 
  -8  -8   1       26.81       12.81     13.49 o 
  -7  -8   1        5.21       -5.53     10.18 o 
  -6  -8   1       57.08       35.24     12.60 o 
  -5  -8   1     1191.94     1185.07     45.79 o 
  -4  -8   1       70.62       57.46     25.77 o 
  -3  -8   1      295.00      321.89     28.89 o 
  -2  -8   1        3.97        8.98      5.96 o 
  -1  -8   1      699.24      716.54     25.67 o 
   0  -8   1      168.56      189.80      7.41 o 
   1  -8   1       17.78       14.71      2.83 o 
   2  -8   1      758.35      892.57     25.41 o 
   3  -8   1       29.23       32.15      6.32 o 
   4  -8   1      338.47      301.69     11.31 o 
   5  -8   1      600.29      584.70     16.73 o 
   6  -8   1       43.01       42.27      5.78 o 
   7  -8   1      393.43      394.68     14.18 o 
   8  -8   1        1.22       -0.59      3.74 o 
   9  -8   1      218.25      192.78     18.63 o 
  10  -8   1      125.38      137.07     17.44 o 
  11  -8   1        2.50        2.57      8.51 o 
  12  -8   1        0.11       -7.91      8.00 o 
  13  -8   1       34.27       49.91     13.06 o 
  -9  -7   1        6.42        2.49     13.45 o 
  -8  -7   1       64.75       75.92     17.28 o 
  -7  -7   1      381.39      388.65     46.65 o 
  -6  -7   1      140.41      162.81     21.95 o 
  -5  -7   1      116.32      120.42     12.92 o 
  -4  -7   1       64.42       49.88     11.61 o 
  -3  -7   1      249.89      272.81     18.73 o 
  -2  -7   1      537.10      500.96     24.96 o 
  -1  -7   1      171.58      164.09      8.92 o 
   0  -7   1        0.20       22.48      7.99 o 
   1  -7   1        0.25       -1.12      1.52 o 
   2  -7   1     1440.80     1586.71     34.87 o 
   3  -7   1       87.86       79.18     13.36 o 
   4  -7   1      896.18      941.46     21.03 o 
   5  -7   1      348.62      336.45     12.35 o 
   6  -7   1        0.08       -2.78      2.78 o 
   7  -7   1       99.47       81.09      7.49 o 
   8  -7   1      235.59      258.91     12.97 o 
   9  -7   1      149.93      180.12     17.81 o 
  10  -7   1       45.78       34.80     10.79 o 
  11  -7   1      115.72      103.15     16.89 o 
  12  -7   1       23.27       27.33     14.75 o 
  13  -7   1        3.97       -0.55     10.25 o 
 -10  -6   1       39.06       48.66     25.46 o 
  -8  -6   1        4.88       16.72     12.38 o 
  -7  -6   1       19.89       22.86     12.37 o 
  -6  -6   1       40.50       50.26      9.00 o 
  -5  -6   1        3.36       -0.66      6.09 o 
  -4  -6   1       20.09       17.81      7.19 o 
  -3  -6   1      472.11      482.62     20.17 o 
  -2  -6   1      113.51      152.87     17.09 o 
  -1  -6   1      354.79      359.76      9.39 o 
   0  -6   1      123.97       87.18      6.24 o 
   1  -6   1       25.09       28.31      2.55 o 
   2  -6   1     4604.23     5135.96     84.00 o 
   3  -6   1      582.12      621.76     15.37 o 
   4  -6   1     4137.30     4446.75     68.11 o 
   5  -6   1      931.93      835.38     25.99 o 
   6  -6   1      288.24      307.04     10.69 o 
   7  -6   1       18.06       15.05      4.00 o 
   8  -6   1        0.01        4.27      4.33 o 
   9  -6   1      884.96      899.24     34.88 o 
  10  -6   1        1.70        6.85      8.24 o 
  11  -6   1       89.11      102.47     13.83 o 
  12  -6   1       66.57       62.95     12.86 o 
  13  -6   1       33.39       20.52     11.47 o 
 -10  -5   1      465.09      413.79     65.59 o 
  -9  -5   1       30.07       13.37     13.64 o 
  -8  -5   1       44.93       21.31     12.06 o 
  -7  -5   1       50.98       35.56     13.10 o 
  -6  -5   1       43.67       50.83      8.22 o 
  -5  -5   1      454.19      473.73     22.01 o 
  -4  -5   1      246.84      326.16     24.43 o 
  -3  -5   1      218.88      237.41     22.01 o 
  -2  -5   1       22.42        6.40      3.80 o 
  -1  -5   1     1336.04     1449.10     26.90 o 
   0  -5   1      118.59      161.55      5.75 o 
   1  -5   1        0.62        1.78      1.36 o 
   2  -5   1      632.56      649.75     15.70 o 
   3  -5   1      486.37      497.60     12.82 o 
   4  -5   1      846.92      831.32     19.02 o 
   5  -5   1        8.25        4.80      2.48 o 
   6  -5   1        0.31        2.70      3.18 o 
   7  -5   1     1956.60     1989.77     34.61 o 
   8  -5   1        0.85        5.86      4.66 o 
   9  -5   1      672.77      642.58     65.21 o 
  10  -5   1        7.01       15.64      8.93 o 
  11  -5   1       29.23       26.63     11.05 o 
  12  -5   1        3.21        0.27      8.71 o 
  13  -5   1        5.20        8.65     11.07 o 
 -11  -4   1        0.11        7.79     13.92 o 
 -10  -4   1      120.06      111.97     25.33 o 
  -9  -4   1       40.53       57.40     17.12 o 
  -8  -4   1       77.99       37.12     13.90 o 
  -7  -4   1      438.39      420.26     19.65 o 
  -6  -4   1        3.22        1.79      3.53 o 
  -5  -4   1     1256.82     1232.39     25.35 o 
  -4  -4   1        0.32        0.54      2.46 o 
  -3  -4   1       72.56       67.17     10.16 o 
  -2  -4   1     2043.99     1928.94     40.11 o 
  -1  -4   1     1463.90     1580.99     21.11 o 
   0  -4   1     4717.74     4946.73     51.11 o 
   1  -4   1       69.43       72.65      4.78 o 
   2  -4   1      878.96     1057.28     14.89 o 
   3  -4   1      888.46      889.48     16.66 o 
   4  -4   1     1502.76     1492.60     20.75 o 
   5  -4   1     1017.59     1021.56     20.18 o 
   6  -4   1      429.59      453.28     14.55 o 
   7  -4   1      878.17      825.23     26.20 o 
   8  -4   1      517.02      467.90     24.98 o 
   9  -4   1      289.53      277.03     28.43 o 
  10  -4   1      214.12      236.35     21.40 o 
  11  -4   1       32.40       22.46     10.70 o 
  12  -4   1       60.40       48.71     13.95 o 
  13  -4   1      139.81      146.27     26.65 o 
 -11  -3   1       13.30        4.00     12.89 o 
 -10  -3   1      140.54       95.13     20.38 o 
  -9  -3   1        5.71       -1.42     11.29 o 
  -8  -3   1       25.25        9.20      6.91 o 
  -7  -3   1     2273.50     2281.79     53.22 o 
  -6  -3   1       25.86       27.19      4.68 o 
  -5  -3   1      142.84      152.71      8.25 o 
  -4  -3   1      600.94      636.90     15.30 o 
  -3  -3   1     2096.98     2137.06     41.02 o 
  -2  -3   1     1587.80     1444.52     67.17 o 
  -1  -3   1      298.32      264.60      6.77 o 
   0  -3   1     1337.26     1110.77     13.70 o 
   1  -3   1       16.06       20.65      2.35 o 
   2  -3   1     4507.65     4097.70     41.72 o 
   3  -3   1      122.05      117.46      7.98 o 
   4  -3   1        6.29        8.38      2.43 o 
   5  -3   1       29.81       30.87      5.59 o 
   6  -3   1      482.70      569.67     24.11 o 
   7  -3   1       62.85       51.54      7.32 o 
   8  -3   1      285.50      291.66     20.49 o 
   9  -3   1       24.58       21.24      8.04 o 
  10  -3   1       23.97        2.98      8.11 o 
  11  -3   1      190.06      220.13     22.55 o 
  12  -3   1       84.55       93.43     16.68 o 
  13  -3   1       31.82       38.09     18.33 o 
 -12  -2   1      110.72      104.14     23.13 o 
 -11  -2   1       70.43       73.77     18.98 o 
 -10  -2   1      115.31       83.43     18.39 o 
  -9  -2   1      145.24      143.74     15.59 o 
  -8  -2   1      317.78      330.35     20.48 o 
  -7  -2   1      398.27      380.82     17.21 o 
  -6  -2   1       58.18       69.23      6.36 o 
  -5  -2   1      753.66      744.19     17.70 o 
  -4  -2   1     3313.11     3460.27     52.41 o 
  -3  -2   1       16.80       24.76      3.24 o 
  -2  -2   1      152.85      156.96      8.51 o 
  -1  -2   1      265.86      225.77      5.55 o 
   0  -2   1    10440.55    10314.15    131.55 o 
   1  -2   1        5.12        1.42      1.26 o 
   2  -2   1       23.76       39.48      4.69 o 
   3  -2   1      292.55      269.03      6.66 o 
   4  -2   1     1418.18     1419.68     28.79 o 
   5  -2   1       54.57       74.76      5.19 o 
   6  -2   1       99.30       91.50      5.74 o 
   7  -2   1     1712.87     1621.55     30.73 o 
   8  -2   1        0.89        1.67      5.21 o 
   9  -2   1      983.78      944.32     34.99 o 
  10  -2   1        0.02        0.54      7.31 o 
  11  -2   1       45.29       37.42     11.93 o 
  12  -2   1      408.03      450.05     32.25 o 
  13  -2   1        0.76       20.07     21.70 o 
 -12  -1   1       90.98      112.80     24.58 o 
 -11  -1   1      300.79      330.94     36.17 o 
 -10  -1   1        5.08       16.55      9.25 o 
  -9  -1   1       11.36        0.17      6.94 o 
  -8  -1   1      137.11      171.25     15.33 o 
  -7  -1   1       18.38       14.91      4.14 o 
  -6  -1   1       58.41       72.46      7.49 o 
  -5  -1   1       16.60       47.29      9.18 o 
  -4  -1   1       68.00       87.02      5.80 o 
  -3  -1   1      438.38      460.38      9.24 o 
  -2  -1   1     2013.29     2099.60     22.13 o 
  -1  -1   1       92.60       85.88      7.31 o 
   1  -1   1       25.37       25.46      4.64 o 
   2  -1   1      325.36      412.32      9.83 o 
   3  -1   1      820.51      833.80     15.42 o 
   4  -1   1      357.02      328.47      9.79 o 
   5  -1   1        0.02        0.23      3.48 o 
   6  -1   1        0.18       -0.86      3.21 o 
   7  -1   1      376.49      393.31     21.14 o 
   8  -1   1      278.29      281.32     31.69 o 
   9  -1   1        0.87        2.74      6.79 o 
  10  -1   1        1.05        0.29      7.61 o 
  11  -1   1        3.39        3.90      9.10 o 
  12  -1   1      256.44      299.99     34.55 o 
 -12   0   1       93.86       84.61     20.87 o 
 -11   0   1       57.92       33.97     14.61 o 
 -10   0   1      392.52      384.87     26.25 o 
  -9   0   1      312.30      335.95     23.00 o 
  -8   0   1       96.80       91.91      7.67 o 
  -7   0   1      157.29      157.94      9.30 o 
  -6   0   1      111.15      114.71      6.33 o 
  -5   0   1      674.16      778.94     20.64 o 
  -4   0   1      416.24      374.42      8.56 o 
  -3   0   1    10429.05    10663.88     97.91 o 
  -2   0   1     2944.47     2823.11     39.30 o 
   1   0   1      120.53      101.76      4.70 o 
   2   0   1     2596.54     2478.94     30.00 o 
   3   0   1     2597.66     2793.88     40.74 o 
   4   0   1        0.52       -3.65      3.65 o 
   5   0   1       10.11       13.75      4.20 o 
   6   0   1      501.51      430.68     28.21 o 
   7   0   1     1607.31     1641.52     43.38 o 
   8   0   1      209.94      195.34     17.02 o 
   9   0   1      107.53       90.74     13.02 o 
  10   0   1       76.98       60.11     12.92 o 
  11   0   1      235.34      279.95     40.07 o 
  12   0   1        0.11      -14.55     15.93 o 
 -13   1   1      118.06      120.25     24.83 o 
 -12   1   1      584.06      580.12     47.02 o 
 -11   1   1       88.73       97.99     15.55 o 
 -10   1   1      240.76      219.73     20.32 o 
  -9   1   1      854.86      916.26     34.16 o 
  -8   1   1      129.20      108.76      9.60 o 
  -7   1   1     1126.74     1103.96     21.36 o 
  -6   1   1       68.51       78.34      5.95 o 
  -5   1   1     3514.21     3741.26     45.03 o 
  -4   1   1       83.40       80.60      4.70 o 
  -3   1   1     5791.38     5937.36     64.86 o 
  -2   1   1      540.83      490.39     21.86 o 
  -1   1   1        0.95       -0.58      0.58 o 
   1   1   1        0.12        1.26      0.99 o 
   2   1   1       72.86      125.99      4.33 o 
   3   1   1       71.84       76.64      4.03 o 
   4   1   1     2021.28     1961.13     52.79 o 
   5   1   1       55.67       52.95      7.68 o 
   6   1   1      253.04      228.33     15.77 o 
   7   1   1      374.46      372.86     20.64 o 
   8   1   1      254.61      226.15     18.22 o 
   9   1   1      363.34      374.34     24.42 o 
  10   1   1        5.54       -3.39     12.98 o 
  11   1   1        1.09      -13.92     13.92 o 
  12   1   1       11.43       23.41     14.40 o 
 -13   2   1        6.59       16.40     16.18 o 
 -12   2   1       96.00       87.73     17.25 o 
 -11   2   1      146.99      183.66     24.43 o 
 -10   2   1      141.99      135.76     16.69 o 
  -9   2   1      361.39      403.15     25.17 o 
  -8   2   1      275.00      274.99     16.16 o 
  -7   2   1      828.57      771.56     24.33 o 
  -6   2   1     1384.69     1373.01     23.76 o 
  -5   2   1      580.69      594.46     15.61 o 
  -4   2   1      109.69      100.51      9.18 o 
  -3   2   1      498.35      437.82      8.26 o 
  -2   2   1     6406.68     6177.95     65.97 o 
  -1   2   1       80.82       81.06      2.39 o 
   0   2   1     1190.68      940.57      9.34 o 
   1   2   1      101.80      107.53      3.43 o 
   2   2   1     2748.02     2614.06     39.49 o 
   3   2   1     1777.17     1815.75     35.28 o 
   4   2   1      205.66      179.29     10.43 o 
   5   2   1      273.11      262.57     15.29 o 
   6   2   1        0.48        0.86      5.01 o 
   7   2   1      344.42      389.10     21.27 o 
   8   2   1      237.33      248.71     32.33 o 
   9   2   1        2.51        6.65     10.41 o 
  10   2   1      122.23      141.34     29.10 o 
  11   2   1       46.82       24.52     15.70 o 
 -13   3   1        2.76       -2.03     10.99 o 
 -12   3   1       51.83       79.21     16.42 o 
 -11   3   1       20.17       13.69      9.72 o 
 -10   3   1      194.74      208.09     20.31 o 
  -9   3   1       28.05       30.31      9.00 o 
  -8   3   1      240.40      261.37     24.48 o 
  -7   3   1       55.28       67.41      6.75 o 
  -6   3   1      567.99      626.61     17.79 o 
  -5   3   1      341.74      376.46     13.19 o 
  -4   3   1       23.06       16.66      2.82 o 
  -3   3   1      334.34      305.75      7.97 o 
  -2   3   1      333.28      304.32      5.83 o 
  -1   3   1        2.70        3.48      1.14 o 
   0   3   1      129.18      143.87      3.69 o 
   1   3   1       44.02       53.16      3.17 o 
   2   3   1        5.33       19.62      3.13 o 
   3   3   1        2.13       -0.73      3.38 o 
   4   3   1       53.96       70.49      7.66 o 
   5   3   1      188.23      173.95      9.90 o 
   6   3   1       41.60       11.76      6.35 o 
   7   3   1      276.16      275.55     18.17 o 
   8   3   1       36.62       22.78     10.81 o 
   9   3   1      304.54      252.33     36.24 o 
  10   3   1       23.21       23.75     27.90 o 
  11   3   1      189.72      203.99     28.11 o 
 -13   4   1        6.51        9.19     10.87 o 
 -12   4   1      114.62      116.19     17.76 o 
 -11   4   1       14.06        9.06      9.42 o 
 -10   4   1      149.56      160.37     19.77 o 
  -9   4   1      207.13      213.94     24.82 o 
  -8   4   1      688.17      696.68     21.98 o 
  -7   4   1     1009.26     1005.90     25.23 o 
  -6   4   1       72.59       66.92      5.55 o 
  -5   4   1     1592.41     1672.79     33.00 o 
  -4   4   1        6.45        5.32      7.49 o 
  -3   4   1     1516.68     1545.73     25.15 o 
  -2   4   1     1983.89     2014.58     25.17 o 
  -1   4   1        8.27        8.80      1.61 o 
   0   4   1      211.46      211.32      7.83 o 
   1   4   1       96.27      119.00      5.28 o 
   2   4   1     1596.09     1666.71     26.00 o 
   3   4   1      215.74      268.57     10.12 o 
   4   4   1      397.87      433.39     16.36 o 
   5   4   1     1574.15     1570.98     27.54 o 
   6   4   1       25.60       -3.96     18.00 o 
   7   4   1      575.02      526.60     47.66 o 
   8   4   1       63.36       35.83     12.23 o 
   9   4   1      153.53      187.66     27.34 o 
  10   4   1       56.05       28.22     21.82 o 
 -13   5   1       32.47       23.03     11.82 o 
 -12   5   1       17.67       10.02      9.69 o 
 -11   5   1       18.99       22.90      9.28 o 
 -10   5   1       77.79       82.38     14.31 o 
  -9   5   1     1969.50     1983.33     54.14 o 
  -8   5   1      162.82      154.47     10.29 o 
  -7   5   1      760.78      730.03     18.97 o 
  -6   5   1       53.39       53.74     15.62 o 
  -5   5   1     1315.66     1332.60     39.87 o 
  -4   5   1     1737.01     1769.16     32.46 o 
  -3   5   1      857.93      911.90     20.44 o 
  -2   5   1      336.97      400.13      9.45 o 
  -1   5   1        0.01       -0.21      1.75 o 
   0   5   1        8.41       26.55      3.13 o 
   1   5   1      177.43      196.16      7.57 o 
   2   5   1      316.95      287.88     13.79 o 
   3   5   1       18.73       21.08      5.32 o 
   4   5   1       31.78       24.67      5.37 o 
   5   5   1      966.02     1001.11    110.86 o 
   6   5   1      408.01      440.08     40.57 o 
   7   5   1       54.16       38.40     20.50 o 
   8   5   1      111.64       60.24     15.07 o 
   9   5   1       45.87       32.67     14.20 o 
  10   5   1        2.74       -5.47     14.57 o 
 -13   6   1        0.31       -9.03      9.03 o 
 -12   6   1       24.39       24.79     10.67 o 
 -11   6   1       16.90       13.98     10.07 o 
 -10   6   1       86.99      108.00     15.20 o 
  -9   6   1      786.31      777.43     31.41 o 
  -8   6   1      154.05      138.52     18.76 o 
  -7   6   1       16.23       11.91      5.66 o 
  -6   6   1       48.74       74.99     10.35 o 
  -5   6   1      368.46      342.45     16.93 o 
  -4   6   1      229.95      247.86     10.11 o 
  -3   6   1      601.60      619.48     14.10 o 
  -2   6   1     1565.92     1837.92     27.30 o 
  -1   6   1       10.31       16.39      2.86 o 
   0   6   1      120.47      163.85      7.61 o 
   1   6   1      259.13      289.41      9.74 o 
   2   6   1       10.20        6.87      3.77 o 
   3   6   1       73.23       70.69      7.48 o 
   4   6   1       88.49       91.84     30.47 o 
   5   6   1      780.63      762.58     49.73 o 
   6   6   1       37.54       35.97     11.29 o 
   7   6   1      204.90      172.21     36.62 o 
   8   6   1        2.35        0.62      9.67 o 
   9   6   1       27.58       16.43     15.33 o 
 -13   7   1        1.78        0.24     10.28 o 
 -12   7   1       43.76       22.89     13.17 o 
 -11   7   1        2.88        3.17      9.09 o 
 -10   7   1      994.56      948.55     37.11 o 
  -9   7   1       12.62       11.29      7.46 o 
  -8   7   1      106.72      108.45     15.20 o 
  -7   7   1      174.00      171.70     14.86 o 
  -6   7   1      142.57      143.19     18.75 o 
  -5   7   1      693.98      644.11     13.26 o 
  -4   7   1        3.62        0.06      3.16 o 
  -3   7   1        9.35       16.16      3.46 o 
  -2   7   1      553.94      531.69     14.31 o 
  -1   7   1       69.60       72.49      5.66 o 
   0   7   1     3333.63     3233.62     50.83 o 
   1   7   1        1.94        4.27      2.83 o 
   2   7   1      179.46      143.92      9.52 o 
   3   7   1      261.90      275.15     22.04 o 
   4   7   1       79.80       70.81     17.49 o 
   5   7   1      312.81      301.46     26.06 o 
   6   7   1        0.95        8.28      9.63 o 
   7   7   1      252.77      298.70     29.33 o 
   8   7   1        4.81      -10.10     10.10 o 
 -13   8   1       12.33       -8.11     10.36 o 
 -12   8   1       15.19        8.62     14.06 o 
 -11   8   1        0.48       -7.09      7.09 o 
 -10   8   1      109.74       96.04     14.71 o 
  -9   8   1        7.97        6.74      6.65 o 
  -8   8   1       21.70       26.22      8.13 o 
  -7   8   1        0.09        2.09      5.51 o 
  -6   8   1        2.20       -0.01      5.06 o 
  -5   8   1     1147.83     1152.41     23.14 o 
  -4   8   1     1391.51     1368.12     31.92 o 
  -3   8   1      243.49      251.17     11.68 o 
  -2   8   1       23.09       20.16      5.78 o 
  -1   8   1       14.18        8.01      5.00 o 
   0   8   1     3470.32     3441.21     59.23 o 
   1   8   1       57.67       37.90      7.61 o 
   2   8   1     2239.43     2271.31     74.85 o 
   3   8   1       54.81       77.37     13.07 o 
   4   8   1       30.61       18.09     10.16 o 
   5   8   1      709.04      766.30     37.76 o 
   6   8   1      121.67      108.23     22.20 o 
   7   8   1       25.85       21.26     13.38 o 
   8   8   1       54.15       64.12     21.51 o 
 -13   9   1        0.26       -4.04     11.87 o 
 -12   9   1       44.63       85.74     15.94 o 
 -11   9   1      264.88      245.96     23.34 o 
 -10   9   1        6.12       -3.84      9.21 o 
  -9   9   1      387.62      404.13     27.89 o 
  -8   9   1       17.29       12.74      6.94 o 
  -7   9   1     1253.14     1203.82     36.61 o 
  -6   9   1       16.99       17.51      3.46 o 
  -5   9   1     1458.15     1383.95     26.78 o 
  -4   9   1      137.17      131.49      9.36 o 
  -3   9   1        2.26        8.57      4.07 o 
  -2   9   1        8.51       13.18      8.31 o 
  -1   9   1        0.34       -1.09      3.61 o 
   0   9   1      365.34      372.76     15.08 o 
   1   9   1       30.73       18.28     11.15 o 
   2   9   1       82.22       86.97     11.80 o 
   3   9   1        4.90       12.63      8.30 o 
   4   9   1        0.48        0.49      7.75 o 
   5   9   1       54.50       44.77     34.68 o 
   6   9   1        8.94       14.63     11.70 o 
   7   9   1      108.00       98.16     49.47 o 
 -13  10   1        8.04        8.99     14.99 o 
 -12  10   1       21.48       15.94     14.58 o 
 -11  10   1        0.14       -1.27      9.66 o 
 -10  10   1      196.00      197.44     20.82 o 
  -9  10   1      345.32      345.17     23.51 o 
  -8  10   1      539.90      555.94     37.22 o 
  -7  10   1       49.85       52.53      9.96 o 
  -6  10   1     1157.27     1104.60     26.77 o 
  -5  10   1       97.66      110.70     14.87 o 
  -4  10   1      340.78      254.62     22.12 o 
  -3  10   1       75.03       70.16     20.97 o 
  -2  10   1        7.91       10.21      6.20 o 
  -1  10   1        0.24       -0.42      3.98 o 
   0  10   1      328.29      354.07     15.53 o 
   1  10   1      156.25      150.49     16.58 o 
   2  10   1      415.50      447.23     24.16 o 
   3  10   1      175.77      179.20     21.02 o 
   4  10   1      448.39      533.68     36.91 o 
   5  10   1      199.65      224.04     26.45 o 
   6  10   1        4.69       -9.84     11.87 o 
 -13  11   1       14.49        0.82     15.66 o 
 -12  11   1      115.48      120.47     22.84 o 
 -11  11   1      129.94       93.91     19.98 o 
 -10  11   1       27.10       29.11     13.35 o 
  -9  11   1        4.92        1.95     13.04 o 
  -8  11   1       70.50       72.07     14.61 o 
  -7  11   1        2.96       -1.76     10.03 o 
  -6  11   1       52.61       53.01     12.13 o 
  -5  11   1        0.16        3.29      7.18 o 
  -4  11   1      854.83      836.10     36.93 o 
  -3  11   1      102.44       93.85     11.88 o 
  -2  11   1      756.91      712.33     42.12 o 
  -1  11   1        2.69        3.79      5.67 o 
   0  11   1      214.99      268.12     15.25 o 
   1  11   1        0.23       -5.60      5.83 o 
   2  11   1        1.74       -0.71      6.98 o 
   3  11   1      113.78       99.98     17.50 o 
   4  11   1        1.07       -1.58      9.51 o 
   5  11   1       90.42       89.92     32.36 o 
 -12  12   1       17.75       19.63     15.59 o 
 -11  12   1      108.29       90.19     39.32 o 
 -10  12   1      154.85      172.95     24.62 o 
  -9  12   1      144.48      143.17     31.85 o 
  -8  12   1      167.43      119.01     25.58 o 
  -7  12   1      103.29       83.22     18.62 o 
  -6  12   1      176.75      101.18     20.88 o 
  -5  12   1      745.96      775.80     37.36 o 
  -4  12   1      466.28      426.42     30.97 o 
  -3  12   1        2.73       -0.32      6.01 o 
  -2  12   1      624.28      605.85     29.11 o 
  -1  12   1       31.36       20.80      8.10 o 
   0  12   1      380.16      354.67     32.81 o 
   1  12   1       10.13       -0.16     10.27 o 
   2  12   1        1.45       -8.23     10.28 o 
   3  12   1      207.91      155.76     34.11 o 
   4  12   1       67.84       56.43     27.59 o 
 -12  13   1      214.89      207.55     38.63 o 
 -11  13   1       59.16       58.57     24.58 o 
 -10  13   1      208.65      212.82     35.49 o 
  -9  13   1        0.00        1.79     10.74 o 
  -8  13   1       15.69       18.46     11.84 o 
  -7  13   1      492.58      481.59     64.84 o 
  -6  13   1       70.36       38.91     38.00 o 
  -5  13   1       29.55       21.43     14.55 o 
  -4  13   1        4.54        1.67      9.41 o 
  -3  13   1       38.56       39.57     10.87 o 
  -2  13   1      345.93      465.83     47.19 o 
  -1  13   1       19.44       37.64     14.58 o 
   0  13   1      203.77      235.05     45.59 o 
   1  13   1       17.64        8.21     12.97 o 
   2  13   1        0.04       -6.85     12.43 o 
   3  13   1       86.05      107.85     35.37 o 
 -11  14   1      168.71      159.56     27.84 o 
 -10  14   1        0.40       -8.24     15.61 o 
  -9  14   1        8.26        6.66     12.81 o 
  -8  14   1      117.45      101.96     26.27 o 
  -7  14   1      341.86      374.79     73.87 o 
  -6  14   1        3.02       -1.49     10.23 o 
  -5  14   1       39.97       40.89     14.99 o 
  -4  14   1       48.32       62.54     15.29 o 
  -3  14   1        5.13       13.57     10.97 o 
  -2  14   1        3.13        2.02     10.85 o 
  -1  14   1       32.64       51.66     17.51 o 
   0  14   1       24.40       29.17     16.48 o 
   1  14   1       20.78       21.63     17.46 o 
   2  14   1       29.67       74.37     31.60 o 
 -10  15   1        0.41        0.69     14.88 o 
  -9  15   1       26.72       25.65     15.52 o 
  -8  15   1        2.33      -11.19     11.19 o 
  -7  15   1      174.82      220.06     28.14 o 
  -6  15   1       18.33       13.88     12.96 o 
  -5  15   1       60.12       30.28     14.95 o 
  -4  15   1       64.78       66.18     17.94 o 
  -3  15   1        0.30      -15.93     15.93 o 
  -2  15   1       29.08       12.86     13.80 o 
  -1  15   1       40.44      103.33     54.74 o 
   0  15   1       43.00       51.90     21.99 o 
  -8  16   1       65.07       77.32     20.81 o 
  -7  16   1       21.33        6.58     14.93 o 
  -6  16   1       10.75        7.96     14.72 o 
  -5  16   1        0.77       15.68     20.44 o 
  -4  16   1       13.84       21.32     20.94 o 
  -3  16   1       10.10       12.29     22.07 o 
  -2  16   1      244.62      236.13     33.42 o 
   2 -17   2        3.31       -3.31     13.52 o 
   3 -17   2        1.18        2.13     16.93 o 
   4 -17   2       24.21       57.81     27.09 o 
   5 -17   2        1.58       -4.51     17.06 o 
   6 -17   2        1.17        0.31     13.28 o 
   7 -17   2        4.04      -12.17     12.57 o 
   8 -17   2      118.43      125.25     23.60 o 
   0 -16   2       30.53       14.91     16.00 o 
   1 -16   2      136.77      210.27     49.98 o 
   2 -16   2      125.17      123.07     22.68 o 
   3 -16   2        1.38        8.14     11.85 o 
   4 -16   2      174.99      228.25     41.26 o 
   5 -16   2       25.64       14.53     14.86 o 
   6 -16   2       30.42       30.38     14.49 o 
   7 -16   2       15.44        9.98     13.66 o 
   8 -16   2        4.43        4.26     15.05 o 
   9 -16   2      386.69      373.47     55.31 o 
  10 -16   2        9.97        3.62     14.75 o 
  -2 -15   2        1.03       -1.91     15.19 o 
  -1 -15   2      179.43      153.38     36.87 o 
   0 -15   2        9.10        4.81     12.47 o 
   1 -15   2       64.65      103.66     27.40 o 
   2 -15   2        1.77       -9.46      9.46 o 
   3 -15   2        5.14       13.91     11.23 o 
   4 -15   2      235.90      234.32     42.83 o 
   5 -15   2       81.77       46.69     15.36 o 
   6 -15   2       10.51       -6.02     12.42 o 
   7 -15   2       30.94       12.55     11.35 o 
   8 -15   2        6.95      -11.29     15.55 o 
   9 -15   2      345.79      400.52     37.69 o 
  10 -15   2        0.42        3.31     12.94 o 
  11 -15   2      146.22      139.12     32.04 o 
  -3 -14   2        9.96        1.39     32.04 o 
  -2 -14   2       67.74       69.45     19.34 o 
  -1 -14   2       75.11       70.50     18.60 o 
   0 -14   2      229.41      311.26     39.76 o 
   1 -14   2        6.80       10.59     15.43 o 
   2 -14   2       52.70       80.82     16.74 o 
   3 -14   2        4.13       -1.90      6.84 o 
   4 -14   2       24.68       31.61     11.62 o 
   5 -14   2       69.97       76.33     17.22 o 
   6 -14   2       24.23       50.28     14.13 o 
   7 -14   2       57.54       76.63     24.08 o 
   8 -14   2        5.80       15.75     11.53 o 
   9 -14   2      244.34      201.80     26.73 o 
  10 -14   2      159.15      171.52     25.64 o 
  11 -14   2      113.74       86.90     20.71 o 
  12 -14   2       15.70       42.44     20.32 o 
  -5 -13   2      197.19      164.66     41.13 o 
  -4 -13   2       32.04       14.92     21.32 o 
  -3 -13   2        8.23        1.12     11.77 o 
  -2 -13   2      104.51      116.44     20.95 o 
  -1 -13   2      160.63      130.17     21.50 o 
   0 -13   2      314.83      364.04     72.30 o 
   1 -13   2       26.93        7.87      8.73 o 
   2 -13   2      975.15     1006.37     33.76 o 
   3 -13   2       67.63       55.72     10.36 o 
   4 -13   2      646.96      559.46     50.41 o 
   5 -13   2        3.31       -1.83     10.86 o 
   6 -13   2      100.93       57.43     12.68 o 
   7 -13   2      192.38      188.99     23.31 o 
   8 -13   2       10.96        6.23      9.67 o 
   9 -13   2      174.67      193.43     24.64 o 
  10 -13   2       24.21       27.72     17.31 o 
  11 -13   2       28.71       23.72     14.01 o 
  12 -13   2       43.18       33.07     16.35 o 
  -6 -12   2       83.93       80.01     32.98 o 
  -5 -12   2      108.23      121.77     32.73 o 
  -4 -12   2        0.27        3.14     16.43 o 
  -3 -12   2       11.26       22.47     13.08 o 
  -2 -12   2        7.22       18.81     21.26 o 
  -1 -12   2      119.30      125.38     19.64 o 
   0 -12   2      350.39      322.18     28.95 o 
   1 -12   2        1.82        2.38      5.25 o 
   2 -12   2       86.55       56.98     11.43 o 
   3 -12   2       11.95        8.82      7.78 o 
   4 -12   2      189.37      163.63     18.80 o 
   5 -12   2       12.68       37.88     28.47 o 
   6 -12   2       27.15       14.14      6.47 o 
   7 -12   2       28.38       32.83     11.39 o 
   8 -12   2        5.18       -0.47      8.34 o 
   9 -12   2      476.93      417.72     48.72 o 
  10 -12   2       34.10       12.67     15.17 o 
  11 -12   2        1.51        3.12     12.75 o 
  12 -12   2        5.60       -8.82     12.26 o 
  -6 -11   2       43.01       15.18     13.55 o 
  -5 -11   2      159.52      199.98     24.01 o 
  -4 -11   2      113.38      100.69     17.01 o 
  -3 -11   2      228.10      253.02     20.02 o 
  -2 -11   2      261.34      264.84     18.53 o 
  -1 -11   2      185.56      181.14     19.50 o 
   0 -11   2        2.04        2.89      3.48 o 
   1 -11   2      246.52      230.44     15.96 o 
   2 -11   2      207.99      188.60     15.25 o 
   3 -11   2      186.90      146.75     18.24 o 
   4 -11   2     1007.63      799.85     34.58 o 
   5 -11   2       74.55       66.69     10.87 o 
   6 -11   2     1475.80     1512.80     40.97 o 
   7 -11   2      615.01      672.36     39.90 o 
   8 -11   2       77.76       64.25     41.95 o 
   9 -11   2       76.42       79.94     16.19 o 
  10 -11   2      131.73      114.16     20.94 o 
  11 -11   2       15.59       19.48     13.19 o 
  12 -11   2       44.42       73.06     19.88 o 
  13 -11   2       87.66       88.25     23.57 o 
  -7 -10   2        2.93       26.51     15.47 o 
  -6 -10   2        4.65       -1.39     10.40 o 
  -5 -10   2       11.38        8.80      8.69 o 
  -4 -10   2       42.56       35.74     11.30 o 
  -3 -10   2       71.44       56.69     10.64 o 
  -2 -10   2      119.76      104.29     13.85 o 
  -1 -10   2      319.51      328.55     15.06 o 
   0 -10   2        3.21        0.07      3.16 o 
   1 -10   2        0.17        0.89      2.44 o 
   2 -10   2      524.15      581.69     21.86 o 
   3 -10   2       11.70       17.81      5.89 o 
   4 -10   2      113.80       95.31     11.46 o 
   5 -10   2      101.36       91.51     23.06 o 
   6 -10   2      218.28      237.21     15.79 o 
   7 -10   2     1172.09     1166.04     34.92 o 
   8 -10   2      459.76      450.52     23.93 o 
   9 -10   2      594.51      639.17     44.83 o 
  10 -10   2      133.58      140.39     27.24 o 
  11 -10   2       72.03      104.46     16.51 o 
  12 -10   2      138.52      183.46     22.12 o 
  13 -10   2       31.72       40.60     16.02 o 
  -8  -9   2       99.43       63.58     17.84 o 
  -7  -9   2      175.21      181.14     59.26 o 
  -6  -9   2      274.90      351.72     30.88 o 
  -5  -9   2       76.33       52.64     13.14 o 
  -4  -9   2      450.37      448.97     46.53 o 
  -3  -9   2     1097.67     1109.33     40.51 o 
  -2  -9   2      449.65      426.05     21.87 o 
  -1  -9   2      480.63      503.59     17.62 o 
   0  -9   2        1.11        2.47      2.92 o 
   1  -9   2       31.41       38.53      4.39 o 
   2  -9   2     3312.80     3340.56     63.67 o 
   3  -9   2       12.10       13.54      5.11 o 
   4  -9   2       25.61       17.59      5.90 o 
   5  -9   2       13.99        5.36      4.63 o 
   6  -9   2      100.64       79.59      7.66 o 
   7  -9   2        2.96        5.00      4.00 o 
   8  -9   2       72.38       73.40     12.79 o 
   9  -9   2       27.57       34.80      9.70 o 
  10  -9   2        0.39        0.04      7.75 o 
  11  -9   2        0.66       -7.59      7.59 o 
  12  -9   2       15.04        6.44     11.14 o 
  13  -9   2       25.02        5.01     11.44 o 
  -9  -8   2      128.88      137.93     24.41 o 
  -8  -8   2      216.40      208.43     37.25 o 
  -7  -8   2      253.98      263.83     30.59 o 
  -6  -8   2        2.51        0.51      7.74 o 
  -5  -8   2      248.42      228.56     20.97 o 
  -4  -8   2       72.86       62.72     16.99 o 
  -3  -8   2      494.01      470.69     23.39 o 
  -2  -8   2     2693.14     2640.72     71.23 o 
  -1  -8   2      281.68      285.27     16.27 o 
   0  -8   2      711.05      758.07     17.00 o 
   1  -8   2       32.06       31.26      5.42 o 
   2  -8   2      340.23      333.31     15.53 o 
   3  -8   2       51.28       64.11      7.76 o 
   4  -8   2      414.14      399.67     10.84 o 
   5  -8   2        8.76        4.12      3.61 o 
   6  -8   2       43.15       26.02      9.83 o 
   7  -8   2      251.25      257.78     12.62 o 
   8  -8   2      597.32      571.85     19.30 o 
   9  -8   2        9.06       11.55      5.73 o 
  10  -8   2       84.96      105.41     15.31 o 
  11  -8   2       88.04       97.22     16.37 o 
  12  -8   2      249.45      254.32     21.74 o 
  13  -8   2       10.39       -4.35     10.74 o 
  -9  -7   2      149.04      106.22     38.12 o 
  -8  -7   2       43.05       66.59     28.34 o 
  -7  -7   2      420.84      421.50     57.44 o 
  -6  -7   2       72.53       52.26     11.91 o 
  -5  -7   2        6.80        1.63      6.01 o 
  -4  -7   2        7.90        0.83      6.30 o 
  -3  -7   2      589.53      590.99     48.79 o 
  -2  -7   2       29.10       43.60      7.29 o 
  -1  -7   2        0.01        0.79      2.89 o 
   0  -7   2     1620.63     1854.78     34.47 o 
   1  -7   2        0.50        1.20      3.48 o 
   2  -7   2       53.84       51.99      6.63 o 
   3  -7   2      138.16      133.73     12.98 o 
   4  -7   2      305.26      294.84     11.48 o 
   5  -7   2       55.99       65.26      7.20 o 
   6  -7   2       57.96       66.53      8.58 o 
   7  -7   2     1134.46     1100.77     30.71 o 
   8  -7   2       23.28       20.25      8.00 o 
   9  -7   2        2.32       19.43      5.91 o 
  10  -7   2      105.29      119.04     20.79 o 
  11  -7   2      190.38      205.87     22.93 o 
  12  -7   2      130.67      174.26     18.62 o 
  13  -7   2      138.42      112.65     36.03 o 
 -10  -6   2       59.95       51.76     34.61 o 
  -9  -6   2       39.71       77.88     30.10 o 
  -8  -6   2      139.71      166.72     25.34 o 
  -7  -6   2      377.72      406.55     35.29 o 
  -6  -6   2       78.45       62.87     16.81 o 
  -5  -6   2       81.22       68.64      9.45 o 
  -4  -6   2       34.02       19.88      8.42 o 
  -3  -6   2      805.00      840.83     33.97 o 
  -2  -6   2       87.74       91.57      9.23 o 
  -1  -6   2      695.16      742.54     15.03 o 
   0  -6   2      770.57      907.49     18.54 o 
   1  -6   2       26.94       19.75      5.48 o 
   2  -6   2     5111.05     5117.57     83.04 o 
   3  -6   2      142.64      144.47      7.01 o 
   4  -6   2       10.71        6.19      2.92 o 
   5  -6   2      575.38      567.38     23.47 o 
   6  -6   2       72.09       78.25      6.35 o 
   7  -6   2     2595.75     2537.04     47.28 o 
   8  -6   2        0.00       -3.50      4.42 o 
   9  -6   2       87.28       99.14     10.78 o 
  10  -6   2        3.88        2.03      6.84 o 
  11  -6   2      548.06      601.16     29.74 o 
  12  -6   2        2.07       -0.89      9.64 o 
  13  -6   2      113.84      102.94     17.05 o 
 -11  -5   2       17.71       -1.16     21.76 o 
 -10  -5   2      131.90      128.81     25.15 o 
  -9  -5   2       29.83       -1.43     10.45 o 
  -8  -5   2      128.96      155.10     35.11 o 
  -7  -5   2      637.59      612.29     31.71 o 
  -6  -5   2      159.31      155.47     12.94 o 
  -5  -5   2       62.32       87.39      9.99 o 
  -4  -5   2       12.53       12.62      5.21 o 
  -3  -5   2     1028.83     1068.61     33.91 o 
  -2  -5   2        2.19       -0.56      3.92 o 
  -1  -5   2      170.93      198.25      9.30 o 
   0  -5   2     2531.72     2496.47     37.92 o 
   1  -5   2      366.60      413.03     10.92 o 
   2  -5   2      721.67      687.52     13.88 o 
   3  -5   2        0.55       -0.51      2.94 o 
   4  -5   2     1608.82     1896.78     52.28 o 
   5  -5   2     1222.94     1241.98     23.18 o 
   6  -5   2        8.91        9.05      3.86 o 
   7  -5   2      618.60      598.31     22.05 o 
   8  -5   2      393.30      417.12     20.72 o 
   9  -5   2       11.67        9.61      5.84 o 
  10  -5   2        0.72        9.79      7.90 o 
  11  -5   2       74.55       99.49     15.97 o 
  12  -5   2       32.54       35.21     17.36 o 
  13  -5   2        0.74      -13.01     13.01 o 
 -11  -4   2       43.97       69.09     34.36 o 
 -10  -4   2      118.40      144.49     24.93 o 
  -9  -4   2      109.71      106.23     20.43 o 
  -8  -4   2      140.66      152.24     22.09 o 
  -7  -4   2      143.17      150.41     12.45 o 
  -6  -4   2       47.04       40.32      5.34 o 
  -5  -4   2       41.46       31.10      8.96 o 
  -4  -4   2      427.89      475.46     28.37 o 
  -3  -4   2      593.75      569.90     19.32 o 
  -2  -4   2       19.23       30.60      4.85 o 
  -1  -4   2        2.91       -1.24      1.24 o 
   0  -4   2     1281.63     1167.71     19.14 o 
   1  -4   2      178.07      188.22      6.59 o 
   2  -4   2       24.55       19.61      2.05 o 
   3  -4   2      271.48      276.62      7.86 o 
   4  -4   2      939.39     1087.86     23.91 o 
   5  -4   2        2.58        5.43      2.73 o 
   6  -4   2      136.18      139.37      9.04 o 
   7  -4   2       85.49       83.84      7.74 o 
   8  -4   2      140.94      133.33     11.50 o 
   9  -4   2        9.14        6.91      7.78 o 
  10  -4   2       85.47       81.26     13.23 o 
  11  -4   2       31.85       26.86     12.14 o 
  12  -4   2       91.67       79.42     29.24 o 
  13  -4   2       20.89        7.74     14.49 o 
 -11  -3   2       17.46        6.27     12.87 o 
 -10  -3   2      379.23      460.38     79.32 o 
  -9  -3   2       18.02       21.99     23.83 o 
  -8  -3   2      218.34      207.69     28.23 o 
  -7  -3   2        6.63        6.60      4.14 o 
  -6  -3   2        9.35       10.08      3.83 o 
  -5  -3   2     2951.42     2818.86     46.50 o 
  -4  -3   2      328.85      315.08     10.10 o 
  -3  -3   2      841.35      809.47     16.07 o 
  -2  -3   2      392.35      344.58     12.72 o 
  -1  -3   2      636.97      585.26     11.31 o 
   0  -3   2     5429.10     5189.93     65.85 o 
   1  -3   2        6.31       14.56      2.05 o 
   2  -3   2      604.84      518.21     11.98 o 
   3  -3   2      178.87      149.59     11.82 o 
   4  -3   2     3285.47     3358.32     45.89 o 
   5  -3   2      215.31      177.37     12.80 o 
   6  -3   2        3.55       12.22      3.32 o 
   7  -3   2       40.34       44.01      4.67 o 
   8  -3   2      701.73      724.17     23.37 o 
   9  -3   2      457.26      491.68     27.35 o 
  10  -3   2        4.63       -2.49      7.03 o 
  11  -3   2      115.14      144.09     18.12 o 
  12  -3   2       19.17       30.79     19.69 o 
 -12  -2   2       88.60       70.19     20.32 o 
 -11  -2   2       82.17       69.90     19.45 o 
 -10  -2   2        8.30        1.47     13.36 o 
  -9  -2   2       22.59       18.67      7.93 o 
  -8  -2   2       57.72       62.86      7.37 o 
  -7  -2   2       76.77       61.51      6.82 o 
  -6  -2   2      459.77      415.00     13.99 o 
  -5  -2   2      382.22      360.63     12.54 o 
  -4  -2   2       11.28       14.56      4.15 o 
  -3  -2   2      181.59      195.79      6.95 o 
  -2  -2   2      124.78      154.23      4.17 o 
  -1  -2   2       26.58       31.13      2.84 o 
   0  -2   2       33.86       23.99      2.01 o 
   1  -2   2       75.56       85.42      5.99 o 
   2  -2   2     2075.90     1950.06     30.97 o 
   3  -2   2      213.44      232.62     10.53 o 
   4  -2   2      177.31      138.56      5.78 o 
   5  -2   2     2140.17     2023.96     37.27 o 
   6  -2   2        5.69        0.87      4.34 o 
   7  -2   2     1984.89     2094.92     42.39 o 
   8  -2   2      258.53      255.40     19.15 o 
   9  -2   2       69.66       48.54     14.66 o 
  10  -2   2      380.87      416.32     27.41 o 
  11  -2   2      117.29      105.16     19.14 o 
  12  -2   2       83.79      116.51     28.47 o 
 -12  -1   2        5.02       14.15     15.09 o 
 -11  -1   2       17.98        2.74     11.92 o 
 -10  -1   2        1.20       -3.56      6.85 o 
  -9  -1   2      499.93      494.48     25.61 o 
  -8  -1   2        1.79        2.07      4.43 o 
  -7  -1   2       38.81       34.99      5.79 o 
  -6  -1   2      157.78      150.91      9.32 o 
  -5  -1   2     3822.12     4223.42     51.03 o 
  -4  -1   2       11.06       16.46      3.65 o 
  -3  -1   2     7266.97     7679.64     85.94 o 
  -2  -1   2     6259.62     6396.77     66.31 o 
  -1  -1   2      226.07       92.68      6.65 o 
   1  -1   2      107.70      102.51      7.86 o 
   2  -1   2       73.00      100.75      3.58 o 
   3  -1   2       38.10       46.20      4.47 o 
   4  -1   2       27.98       30.61      5.15 o 
   5  -1   2      435.11      419.35     27.70 o 
   6  -1   2      544.34      519.10     19.48 o 
   7  -1   2       88.35       89.86      9.65 o 
   8  -1   2      714.49      679.88     27.78 o 
   9  -1   2        7.79       12.94      7.78 o 
  10  -1   2      456.77      441.23     29.85 o 
  11  -1   2      157.75      160.40     22.24 o 
  12  -1   2        7.74       -0.92     14.36 o 
 -13   0   2       45.98       53.32     21.34 o 
 -12   0   2       14.61       15.32     13.60 o 
 -11   0   2      184.04      190.51     27.61 o 
 -10   0   2      358.45      398.04     36.53 o 
  -9   0   2        4.04        2.13      6.10 o 
  -8   0   2       10.94        7.45      4.85 o 
  -7   0   2      114.35      111.39     11.64 o 
  -6   0   2      236.09      255.02      9.73 o 
  -5   0   2     2688.96     2779.38     37.90 o 
  -4   0   2      134.78      185.69      6.93 o 
  -3   0   2     8488.39     8691.19    130.92 o 
  -2   0   2      643.71      570.91     12.91 o 
  -1   0   2        0.10        1.15      0.97 o 
   1   0   2        1.49        2.49      1.15 o 
   2   0   2      142.35      130.96      3.40 o 
   3   0   2       24.19       36.19      4.45 o 
   4   0   2     1469.78     1605.57     35.78 o 
   5   0   2      250.85      226.83     14.56 o 
   6   0   2      150.90      148.24     11.48 o 
   7   0   2       12.20       10.32      6.91 o 
   8   0   2      392.64      430.82     24.59 o 
   9   0   2      567.24      603.88     28.81 o 
  10   0   2       74.90       85.34     16.75 o 
  11   0   2      132.47      114.37     20.27 o 
  12   0   2        2.27        7.91     13.32 o 
 -13   1   2       12.68        1.07     13.62 o 
 -12   1   2       45.37       38.91     17.26 o 
 -11   1   2      163.92      152.20     18.72 o 
 -10   1   2      233.97      263.27     22.29 o 
  -9   1   2      286.77      289.69     16.20 o 
  -8   1   2      243.63      283.50     14.30 o 
  -7   1   2        1.00        3.99      4.07 o 
  -6   1   2      153.91      161.59      8.52 o 
  -5   1   2      331.46      294.22      9.23 o 
  -4   1   2     1020.10     1084.09     19.03 o 
  -3   1   2     3534.29     3538.11     59.50 o 
  -2   1   2     7489.08     7911.14     83.01 o 
  -1   1   2      328.41      312.80      7.94 o 
   0   1   2      117.46      128.40      3.09 o 
   1   1   2        0.15        0.18      0.97 o 
   2   1   2     8209.11     8551.86     87.20 o 
   3   1   2      406.55      424.67     11.39 o 
   4   1   2     1986.91     2070.16     44.31 o 
   5   1   2      147.35      163.68     13.28 o 
   6   1   2      320.37      304.22     18.21 o 
   7   1   2      191.95      179.77     21.21 o 
   8   1   2       25.51       26.25      8.87 o 
   9   1   2      290.04      277.54     33.11 o 
  10   1   2      177.08      167.58     28.03 o 
  11   1   2      210.30      187.76     26.08 o 
 -13   2   2      114.11      136.48     26.25 o 
 -12   2   2       13.97        7.91     10.69 o 
 -11   2   2        2.61        8.55      8.54 o 
 -10   2   2       59.21       57.13     11.88 o 
  -9   2   2      140.77      133.92     11.42 o 
  -8   2   2       33.92       35.96      6.84 o 
  -7   2   2      136.75      155.81      9.81 o 
  -6   2   2      107.70      124.44      8.07 o 
  -5   2   2      248.98      224.88     10.35 o 
  -4   2   2      558.05      541.11     11.41 o 
  -3   2   2       15.00        6.78      2.70 o 
  -2   2   2     1800.78     1578.08     17.22 o 
  -1   2   2      579.46      537.36      8.13 o 
   0   2   2     2579.48     2313.14     19.27 o 
   1   2   2        0.43        1.36      1.13 o 
   2   2   2      130.55      153.40      5.91 o 
   3   2   2      163.69      180.72      9.79 o 
   4   2   2     2127.56     1955.88     53.55 o 
   5   2   2     1715.88     1637.48     65.59 o 
   6   2   2      634.01      575.28     27.72 o 
   7   2   2      121.32      117.81     15.32 o 
   8   2   2      417.24      373.34     22.17 o 
   9   2   2      510.13      532.79     37.75 o 
  10   2   2       20.10       13.07     20.76 o 
  11   2   2       63.41       49.42     17.40 o 
 -13   3   2       65.19       67.52     17.14 o 
 -12   3   2       58.18       52.65     16.09 o 
 -11   3   2       11.60       21.94     10.64 o 
 -10   3   2      511.51      579.33     42.96 o 
  -9   3   2       99.84       85.87      9.79 o 
  -8   3   2      236.72      223.46     12.20 o 
  -7   3   2      889.58      832.46     20.56 o 
  -6   3   2       15.28       25.04      3.67 o 
  -5   3   2     1244.83     1259.41     27.18 o 
  -4   3   2      150.85      211.99     11.36 o 
  -3   3   2      123.07      127.63      8.87 o 
  -2   3   2     3956.46     3968.32     41.02 o 
  -1   3   2     1131.61     1122.98     11.37 o 
   0   3   2     2007.22     1911.28     18.08 o 
   1   3   2       81.07      119.54      5.65 o 
   2   3   2       24.63       33.27      5.27 o 
   3   3   2      549.88      571.89     14.35 o 
   4   3   2      104.30       83.46      8.39 o 
   5   3   2      527.32      493.88     15.66 o 
   6   3   2      133.00       93.29     16.74 o 
   7   3   2      231.68      235.69     17.59 o 
   8   3   2        2.93        0.51      8.46 o 
   9   3   2      162.52      116.27     54.30 o 
  10   3   2        7.79      -10.10     10.10 o 
 -13   4   2        4.00       12.47     11.30 o 
 -12   4   2       55.25       46.55     12.19 o 
 -11   4   2       26.37       17.43     12.85 o 
 -10   4   2       49.52       38.40      9.28 o 
  -9   4   2     1123.70     1218.62     37.99 o 
  -8   4   2      171.90      176.33      9.93 o 
  -7   4   2        8.34        8.88      3.49 o 
  -6   4   2        1.31        0.06      3.84 o 
  -5   4   2     1239.41     1298.28     31.18 o 
  -4   4   2      664.61      647.48     19.27 o 
  -3   4   2       36.20       25.47      3.17 o 
  -2   4   2        1.29        8.29      2.06 o 
  -1   4   2      267.08      273.60      7.81 o 
   0   4   2       12.02        5.19      1.94 o 
   1   4   2       96.21      114.66      7.32 o 
   2   4   2     1609.50     1823.23     36.55 o 
   3   4   2      353.93      367.75     16.51 o 
   4   4   2       94.50       96.07      9.20 o 
   5   4   2      334.80      303.89     23.31 o 
   6   4   2       20.26       10.20      6.72 o 
   7   4   2       43.63       -9.91     10.66 o 
   8   4   2      212.75      210.12     77.63 o 
   9   4   2       27.67       16.27     11.30 o 
  10   4   2      225.33      292.49     73.55 o 
 -13   5   2       21.44       19.34     11.87 o 
 -12   5   2      220.32      227.32     20.72 o 
 -11   5   2       87.86       95.26     13.48 o 
 -10   5   2       20.06       26.19     10.88 o 
  -9   5   2       19.53       20.90      7.73 o 
  -8   5   2      196.10      212.49     14.35 o 
  -7   5   2      816.37      810.22     23.75 o 
  -6   5   2       61.62       81.86      9.45 o 
  -5   5   2     1564.29     1672.61     38.16 o 
  -4   5   2     1457.14     1673.81     28.31 o 
  -3   5   2      374.14      392.31     15.66 o 
  -2   5   2        0.30        2.17      2.02 o 
  -1   5   2       38.93       28.66      3.48 o 
   0   5   2      642.62      776.09     18.57 o 
   1   5   2      113.10      115.19      8.01 o 
   2   5   2     1683.52     1717.93     32.42 o 
   3   5   2       11.24        9.48      8.40 o 
   4   5   2      151.33      150.08     16.49 o 
   5   5   2        6.66        5.21      6.50 o 
   6   5   2      131.02      109.34     17.06 o 
   7   5   2       34.33       38.44     26.71 o 
   8   5   2       60.39       76.58     33.99 o 
   9   5   2       35.72       21.77     13.96 o 
 -13   6   2        0.63       -5.12     10.06 o 
 -12   6   2      271.36      299.65     23.07 o 
 -11   6   2        7.48        8.41      9.06 o 
 -10   6   2        0.02        6.17      7.69 o 
  -9   6   2      243.10      217.62     19.03 o 
  -8   6   2      162.04      187.94     16.74 o 
  -7   6   2      603.60      589.59     24.12 o 
  -6   6   2       69.61       76.21     11.57 o 
  -5   6   2      317.38      350.52     33.11 o 
  -4   6   2     1804.71     1910.36     36.50 o 
  -3   6   2       72.47       95.02      6.37 o 
  -2   6   2       32.73       20.18      3.90 o 
  -1   6   2       61.72       80.05      9.65 o 
   0   6   2      225.70      220.06     10.87 o 
   1   6   2       37.75       37.74      6.37 o 
   2   6   2      464.51      465.84     22.39 o 
   3   6   2       14.76       10.05      7.15 o 
   4   6   2       62.59       78.24     16.55 o 
   5   6   2      226.67      206.98     21.23 o 
   6   6   2      160.28      153.17     19.93 o 
   7   6   2      212.74      239.51     42.64 o 
   8   6   2       53.99       80.72     18.82 o 
   9   6   2       61.83       39.61     24.77 o 
 -13   7   2       19.35        5.55     10.64 o 
 -12   7   2       57.39       56.45     14.63 o 
 -11   7   2       10.47        5.81      9.00 o 
 -10   7   2       11.24       11.55      8.51 o 
  -9   7   2      215.80      227.26     19.39 o 
  -8   7   2       18.44        6.28      6.32 o 
  -7   7   2      277.34      276.58     18.90 o 
  -6   7   2        1.68        7.57      6.52 o 
  -5   7   2        0.86       -2.17      6.33 o 
  -4   7   2      824.37      941.70     23.63 o 
  -3   7   2      527.91      517.29     16.77 o 
  -2   7   2       44.46       46.18      7.26 o 
  -1   7   2       33.35       40.17      5.56 o 
   0   7   2      707.13      718.76     22.18 o 
   1   7   2       33.47       43.52     22.67 o 
   2   7   2     1216.17     1227.97     52.80 o 
   3   7   2      543.11      526.09     28.47 o 
   4   7   2        5.53       -2.25      6.60 o 
   5   7   2       15.07       16.53      9.24 o 
   6   7   2        3.17        8.02     10.21 o 
   7   7   2       23.23       15.21     13.26 o 
   8   7   2        0.48      -11.57     11.57 o 
 -13   8   2      245.92      312.74     29.34 o 
 -12   8   2      204.19      246.60     24.87 o 
 -11   8   2      149.42      137.26     17.72 o 
 -10   8   2      633.92      656.39     31.30 o 
  -9   8   2       57.27       57.60     11.01 o 
  -8   8   2       21.22       27.58      8.82 o 
  -7   8   2      543.84      521.99     24.47 o 
  -6   8   2       46.62       55.03     10.88 o 
  -5   8   2      121.06      132.00      9.22 o 
  -4   8   2      109.62      100.27     15.27 o 
  -3   8   2      912.08      940.08     34.58 o 
  -2   8   2      311.60      265.21     16.58 o 
  -1   8   2       61.18       58.15      6.85 o 
   0   8   2     1521.69     1472.14     31.55 o 
   1   8   2        1.55       -2.54      4.89 o 
   2   8   2       99.72       85.99     11.21 o 
   3   8   2      192.73      202.81     20.79 o 
   4   8   2      256.89      176.84     20.93 o 
   5   8   2        0.73        0.09     11.35 o 
   6   8   2        0.50        7.58     11.24 o 
   7   8   2       68.88       62.91     17.33 o 
 -13   9   2        6.22       12.44     12.41 o 
 -12   9   2      832.25      920.63     40.65 o 
 -11   9   2       84.60       64.35     14.54 o 
 -10   9   2       74.73       47.11     12.97 o 
  -9   9   2     1134.55     1135.19     39.04 o 
  -8   9   2       22.07        9.26      7.68 o 
  -7   9   2     1803.95     1704.08     55.85 o 
  -6   9   2      112.80      135.86     23.08 o 
  -5   9   2       21.60       12.98     16.87 o 
  -4   9   2     1900.99     1941.38     71.67 o 
  -3   9   2     1057.32     1002.08     73.24 o 
  -2   9   2     3605.69     3417.80     70.91 o 
  -1   9   2       48.87       52.83      6.98 o 
   0   9   2      183.49      151.37     11.38 o 
   1   9   2        7.97        5.36      6.47 o 
   2   9   2      292.45      308.66     21.61 o 
   3   9   2        6.99        0.86     15.05 o 
   4   9   2       27.36       27.39     12.05 o 
   5   9   2        5.62        0.06     10.77 o 
   6   9   2       17.40       11.48     12.86 o 
 -13  10   2       27.20       39.25     23.08 o 
 -12  10   2       95.33      108.05     27.53 o 
 -11  10   2      251.23      242.45     34.06 o 
 -10  10   2      200.86      200.68     28.73 o 
  -9  10   2      398.86      384.44     25.09 o 
  -8  10   2      240.82      226.31     22.24 o 
  -7  10   2        0.30      -11.71     13.13 o 
  -6  10   2      105.30       81.62     13.88 o 
  -5  10   2        7.25       11.34      9.03 o 
  -4  10   2      332.94      338.21     51.29 o 
  -3  10   2       27.56       24.68      9.04 o 
  -2  10   2      510.32      561.51     25.74 o 
  -1  10   2        8.36       13.30      6.70 o 
   0  10   2      267.90      292.95     16.06 o 
   1  10   2        5.20        1.66      6.28 o 
   2  10   2      215.23      199.50     18.50 o 
   3  10   2      270.06      290.66     27.23 o 
   4  10   2       15.08       56.11     17.18 o 
   5  10   2        9.34       13.07     13.48 o 
   6  10   2      106.30      139.23     24.26 o 
 -13  11   2        8.72       13.42     21.45 o 
 -12  11   2       36.60       39.38     19.69 o 
 -11  11   2       29.38        7.40     14.92 o 
 -10  11   2       38.23       36.37     18.18 o 
  -9  11   2       45.05       31.60     19.75 o 
  -8  11   2       60.13       75.11     15.43 o 
  -7  11   2        9.89       28.01     10.62 o 
  -6  11   2       15.44        0.43      8.17 o 
  -5  11   2      117.16      134.50     25.71 o 
  -4  11   2       91.69       61.78     14.36 o 
  -3  11   2       61.33       38.70     16.05 o 
  -2  11   2      262.14      252.48     19.90 o 
  -1  11   2        0.07       -4.16      6.09 o 
   0  11   2        9.57        9.99      5.76 o 
   1  11   2       45.18       30.65      9.17 o 
   2  11   2       18.79       16.90     12.22 o 
   3  11   2        2.55        3.79     11.18 o 
   4  11   2       12.13       -5.77     14.30 o 
   5  11   2       97.86      158.77     39.38 o 
 -12  12   2       15.64       -0.62     15.17 o 
 -11  12   2       18.85        9.59     12.90 o 
 -10  12   2        7.17        6.74     11.08 o 
  -9  12   2      126.26      122.35     19.92 o 
  -8  12   2      128.54      118.03     28.09 o 
  -7  12   2      256.72      229.02     34.24 o 
  -6  12   2        0.51       -7.35      9.53 o 
  -5  12   2       59.96       47.16     34.86 o 
  -4  12   2       57.57       39.87     11.97 o 
  -3  12   2      287.74      302.87     36.75 o 
  -2  12   2      111.19       93.78     21.94 o 
  -1  12   2        0.00       13.31      8.47 o 
   0  12   2      197.01      255.41     64.46 o 
   1  12   2       30.05       45.04     15.77 o 
   2  12   2      298.38      358.42     50.92 o 
   3  12   2       44.87       19.56     19.44 o 
 -12  13   2       27.25       11.46     15.22 o 
 -11  13   2       36.13       47.23     17.14 o 
 -10  13   2       21.33       30.32     14.67 o 
  -9  13   2      342.57      372.89     38.69 o 
  -8  13   2        9.93       13.74     11.88 o 
  -7  13   2       43.22       47.58     14.86 o 
  -6  13   2       11.74       -3.24      9.49 o 
  -5  13   2      181.14      197.42     24.96 o 
  -4  13   2        0.12       -0.13     11.60 o 
  -3  13   2       65.68       94.10     17.33 o 
  -2  13   2        1.61        3.69      8.53 o 
  -1  13   2        0.30       -3.62     10.78 o 
   0  13   2      273.90      289.31     33.14 o 
   1  13   2       21.19       28.23     16.30 o 
   2  13   2       37.50       47.15     24.08 o 
 -11  14   2        0.15      -10.16     21.70 o 
 -10  14   2       59.09       76.43     20.41 o 
  -9  14   2       46.92       59.07     29.41 o 
  -8  14   2       34.74       21.40     47.15 o 
  -7  14   2       84.71       31.77     18.50 o 
  -6  14   2       23.27       16.12     13.39 o 
  -5  14   2       70.70       75.65     24.46 o 
  -4  14   2       65.02       77.96     35.18 o 
  -3  14   2       25.46       32.11     20.19 o 
  -2  14   2       36.69       14.58     12.23 o 
  -1  14   2       12.80        0.69     12.70 o 
   0  14   2        3.99        2.26     19.13 o 
   1  14   2        6.27        8.89     16.09 o 
 -10  15   2      111.46      127.67     40.26 o 
  -9  15   2        4.70       -2.44     12.70 o 
  -8  15   2       60.65       42.09     17.19 o 
  -7  15   2        1.76       -3.15     12.19 o 
  -6  15   2      220.12      311.42     32.63 o 
  -5  15   2      206.33      224.49     28.49 o 
  -4  15   2      504.77      536.76     63.21 o 
  -3  15   2       44.62        3.51     20.94 o 
  -2  15   2       93.99       93.03     23.94 o 
  -1  15   2       31.00       45.89     19.86 o 
  -7  16   2       71.22       72.28     20.74 o 
  -6  16   2      160.30      145.76     25.95 o 
  -5  16   2      127.24      119.64     36.75 o 
  -4  16   2       29.65       20.94     22.95 o 
   4 -18   3      440.10      463.14     60.20 o 
   5 -18   3       61.95       71.48     28.09 o 
   6 -18   3        6.62       24.71     21.45 o 
   1 -17   3        6.14        0.76     17.68 o 
   2 -17   3      107.74      141.49     26.06 o 
   3 -17   3       73.02       90.85     21.86 o 
   4 -17   3       94.36       70.73     26.59 o 
   5 -17   3       13.31        2.51     18.81 o 
   6 -17   3       80.80      102.72     20.50 o 
   7 -17   3       29.97       58.82     24.83 o 
   8 -17   3      148.62      205.58     35.68 o 
   9 -17   3       28.68       42.08     17.63 o 
  -1 -16   3       34.15       67.99     42.39 o 
   0 -16   3        4.15       15.17     15.02 o 
   1 -16   3       79.61       98.05     37.25 o 
   2 -16   3      244.90      213.39     28.91 o 
   3 -16   3       10.38        5.51     12.54 o 
   4 -16   3        7.07      -13.25     55.24 o 
   5 -16   3       16.36        8.14     10.84 o 
   6 -16   3        7.78        3.51     15.93 o 
   7 -16   3      124.56      169.67     25.10 o 
   8 -16   3       80.08      103.57     36.49 o 
   9 -16   3      135.11      156.24     25.41 o 
  10 -16   3       15.09        5.68     15.81 o 
  -3 -15   3       30.26       21.14     17.96 o 
  -2 -15   3      152.08      176.15     36.18 o 
  -1 -15   3       11.86       -7.93     12.43 o 
   0 -15   3       90.74       98.53     38.69 o 
   1 -15   3       37.47       16.14     12.95 o 
   2 -15   3      493.44      604.42     43.29 o 
   3 -15   3       23.10       23.06      9.88 o 
   4 -15   3       24.62       -1.03     18.66 o 
   5 -15   3       87.70       96.08     14.62 o 
   6 -15   3      460.53      545.85     38.93 o 
   7 -15   3      203.32      284.93     43.27 o 
   8 -15   3       46.62       43.41     15.34 o 
   9 -15   3       24.28       20.38     14.87 o 
  10 -15   3       61.89       94.55     21.93 o 
  11 -15   3      153.39      206.28     30.51 o 
  -4 -14   3      173.41      204.54     45.15 o 
  -3 -14   3      104.29      131.05     24.91 o 
  -2 -14   3        8.75       17.28     13.55 o 
  -1 -14   3        6.82       17.11     13.04 o 
   0 -14   3       86.52      106.81     21.05 o 
   1 -14   3       40.21       27.68     18.31 o 
   2 -14   3       73.53      110.13     13.92 o 
   3 -14   3       14.87        6.86      7.24 o 
   4 -14   3       27.86        3.22     10.18 o 
   5 -14   3       59.43       47.05     10.86 o 
   6 -14   3      693.19      706.51     36.07 o 
   7 -14   3      200.49      186.31     54.74 o 
   8 -14   3       67.20       76.95     16.75 o 
   9 -14   3       21.80       29.91     30.29 o 
  10 -14   3       69.10       60.44     17.78 o 
  11 -14   3       72.17       40.47     24.77 o 
  12 -14   3      116.04       77.00     31.98 o 
  -5 -13   3       81.14       71.48     30.22 o 
  -4 -13   3        9.75       35.11     21.45 o 
  -3 -13   3      108.27       66.04     18.76 o 
  -2 -13   3       24.82       33.05     13.37 o 
  -1 -13   3       39.42       17.52     15.68 o 
   0 -13   3      642.53      556.47     55.06 o 
   1 -13   3       50.44       41.58     13.82 o 
   2 -13   3      743.09      731.20     33.45 o 
   3 -13   3        6.99        7.63      7.04 o 
   4 -13   3      676.69      627.16     31.60 o 
   5 -13   3      119.01       98.72     16.38 o 
   6 -13   3      517.84      502.98     34.71 o 
   7 -13   3      165.62      169.39     24.46 o 
   8 -13   3       17.00        6.60     14.67 o 
   9 -13   3      249.33      220.42     38.56 o 
  10 -13   3        5.54       -5.86     12.60 o 
  11 -13   3       29.13       37.62     17.06 o 
  12 -13   3        0.04        2.67     14.49 o 
  -6 -12   3        8.84       22.57     25.96 o 
  -5 -12   3      163.06       75.50     25.83 o 
  -4 -12   3        0.94        4.01     15.55 o 
  -3 -12   3        3.64       18.65     12.08 o 
  -2 -12   3      119.36      111.53     19.25 o 
  -1 -12   3       15.26       13.81      9.93 o 
   0 -12   3        8.51        5.48     14.92 o 
   1 -12   3      129.32      145.58     13.40 o 
   2 -12   3        0.52        5.57      6.96 o 
   3 -12   3       60.55       78.31     10.87 o 
   4 -12   3       91.80      100.80     13.95 o 
   5 -12   3        0.58        2.37      5.79 o 
   6 -12   3       67.29       64.84     10.30 o 
   7 -12   3       15.38       20.60      7.75 o 
   8 -12   3       12.32       -0.93      8.84 o 
   9 -12   3        3.65        7.62     10.06 o 
  10 -12   3        0.72       12.11     11.15 o 
  11 -12   3      217.81      224.99     29.13 o 
  12 -12   3        1.12       -3.24     13.47 o 
  -7 -11   3        6.30       14.01     14.63 o 
  -6 -11   3       83.11       72.51     17.84 o 
  -5 -11   3      178.25      193.39     18.63 o 
  -4 -11   3        0.01       11.55      7.77 o 
  -3 -11   3     1438.41     1424.46     46.90 o 
  -2 -11   3      322.60      310.75     19.32 o 
  -1 -11   3      145.89      126.20     11.53 o 
   0 -11   3       35.84       30.69      5.13 o 
   1 -11   3       17.97       12.04      5.67 o 
   2 -11   3        1.43        5.57      4.81 o 
   3 -11   3       93.31       58.09      9.58 o 
   4 -11   3      527.86      579.82     24.34 o 
   5 -11   3      609.38      580.61     23.81 o 
   6 -11   3     1787.71     1644.63     45.79 o 
   7 -11   3        9.61       15.93      4.96 o 
   8 -11   3      250.40      189.91     14.76 o 
   9 -11   3       43.34       19.81     11.79 o 
  10 -11   3      190.32      207.21     25.94 o 
  11 -11   3        2.32       -2.10     15.17 o 
  12 -11   3      144.22      171.35     27.76 o 
  13 -11   3        0.45       10.03     16.33 o 
  -8 -10   3        8.26      -13.75     13.75 o 
  -7 -10   3        7.15       -2.84     24.27 o 
  -6 -10   3      286.53      232.89     39.50 o 
  -5 -10   3       29.05       51.93     14.26 o 
  -4 -10   3      225.38      195.78     23.59 o 
  -3 -10   3      347.37      417.05     38.81 o 
  -2 -10   3      332.44      333.67     19.27 o 
  -1 -10   3      133.89      132.49      7.68 o 
   0 -10   3      466.13      468.33     14.08 o 
   1 -10   3       98.17      100.57     10.18 o 
   2 -10   3     1342.40     1283.15     34.04 o 
   3 -10   3        5.09        8.92      5.93 o 
   4 -10   3      374.16      346.08     18.44 o 
   5 -10   3      508.06      437.03     40.14 o 
   6 -10   3     2423.98     2227.14     42.68 o 
   7 -10   3      959.38      919.05     27.82 o 
   8 -10   3       28.74       24.27      7.15 o 
   9 -10   3       10.06        8.51      9.58 o 
  10 -10   3       61.93       97.66     24.89 o 
  11 -10   3        1.56        3.57     11.14 o 
  12 -10   3      126.89      149.71     21.67 o 
  13 -10   3       40.51       42.70     15.70 o 
  -8  -9   3       43.09       65.59     25.46 o 
  -7  -9   3        0.22        1.35     12.21 o 
  -6  -9   3        5.99       -0.12      7.93 o 
  -5  -9   3      482.79      513.30     26.16 o 
  -4  -9   3        0.45       -0.53      6.85 o 
  -3  -9   3      245.09      244.51     18.89 o 
  -2  -9   3      921.88     1025.96     31.88 o 
  -1  -9   3     1024.54     1044.12     36.32 o 
   0  -9   3     3438.63     3469.36     60.95 o 
   1  -9   3        4.01        2.28      3.94 o 
   2  -9   3        0.81        1.25      3.69 o 
   3  -9   3        5.49        3.04      4.07 o 
   4  -9   3     2231.79     2128.71     48.09 o 
   5  -9   3      139.91      129.17     10.10 o 
   6  -9   3      418.46      344.15     18.55 o 
   7  -9   3       53.39       58.20      8.74 o 
   8  -9   3       93.55       87.32      9.20 o 
   9  -9   3      608.12      566.61     21.47 o 
  10  -9   3       48.20       35.17     11.40 o 
  11  -9   3       11.51       -5.92     10.18 o 
  12  -9   3        0.22       -6.87      8.47 o 
  13  -9   3       87.58       69.54     14.14 o 
  -9  -8   3       15.37       24.16     27.59 o 
  -8  -8   3      101.81      103.81     22.35 o 
  -7  -8   3       24.50       30.90     13.74 o 
  -6  -8   3        5.79       -5.80      5.80 o 
  -5  -8   3       30.80       32.72      8.99 o 
  -4  -8   3      225.01      223.30     18.67 o 
  -3  -8   3       16.92       18.80      6.78 o 
  -2  -8   3       13.89       13.21      5.61 o 
  -1  -8   3      424.17      411.16     12.25 o 
   0  -8   3       84.96      101.81      6.87 o 
   1  -8   3       95.95       87.52      8.41 o 
   2  -8   3       12.10       11.35      4.18 o 
   3  -8   3        4.14       -0.63      3.13 o 
   4  -8   3      247.33      179.28      7.79 o 
   5  -8   3      378.49      348.95     12.59 o 
   6  -8   3      613.99      594.42     29.45 o 
   7  -8   3       13.87        3.47      4.01 o 
   8  -8   3      517.72      544.12     31.28 o 
   9  -8   3      454.70      430.13     19.41 o 
  10  -8   3        0.60       -4.00      8.07 o 
  11  -8   3      347.70      356.71     27.71 o 
  12  -8   3       31.05       16.34     12.54 o 
  13  -8   3       95.09       96.97     18.53 o 
 -10  -7   3      195.60      259.35     56.31 o 
  -9  -7   3       23.44       31.52     15.00 o 
  -8  -7   3       23.69       -0.42     11.18 o 
  -7  -7   3        0.15        4.62     10.41 o 
  -6  -7   3       29.43       23.75      8.13 o 
  -5  -7   3        0.10       -4.16      5.09 o 
  -4  -7   3        0.11       -4.25      4.87 o 
  -3  -7   3       41.41       38.61      8.25 o 
  -2  -7   3       44.58       50.05      7.51 o 
  -1  -7   3      490.56      470.20     17.08 o 
   0  -7   3     1585.71     1565.64     28.40 o 
   1  -7   3      255.74      271.83     12.14 o 
   2  -7   3      156.63      183.39     11.25 o 
   3  -7   3       75.26       90.99      6.91 o 
   4  -7   3      668.47      633.63     19.82 o 
   5  -7   3      478.40      452.51     34.40 o 
   6  -7   3      931.04      959.10     24.20 o 
   7  -7   3       27.89       27.81      6.12 o 
   8  -7   3      219.96      235.42     15.95 o 
   9  -7   3       49.48       50.40      9.25 o 
  10  -7   3        4.18        6.43      6.25 o 
  11  -7   3      160.36      204.35     18.46 o 
  12  -7   3       54.28       34.43     12.91 o 
  13  -7   3       86.96       83.74     15.59 o 
 -10  -6   3      216.81      166.73     28.71 o 
  -9  -6   3       34.73       16.58     13.63 o 
  -8  -6   3       93.29      127.47     24.64 o 
  -7  -6   3      253.21      221.54     17.37 o 
  -6  -6   3      554.21      600.72     24.10 o 
  -5  -6   3        1.80        0.70      4.67 o 
  -4  -6   3      313.38      332.24     19.57 o 
  -3  -6   3      311.07      295.79     17.15 o 
  -2  -6   3        1.57        0.65      4.52 o 
  -1  -6   3      145.35      149.32      9.69 o 
   0  -6   3     2041.66     2115.91     34.30 o 
   1  -6   3        2.81       -0.14      1.52 o 
   2  -6   3      960.26     1063.50     19.47 o 
   3  -6   3       67.03       75.73      4.33 o 
   4  -6   3     3459.51     3489.72     64.25 o 
   5  -6   3      138.71      122.90      8.92 o 
   6  -6   3       63.69       53.97      8.27 o 
   7  -6   3        1.82        5.02      7.51 o 
   8  -6   3      536.38      542.75     21.00 o 
   9  -6   3      343.68      353.26     19.98 o 
  10  -6   3      147.51      151.85     12.89 o 
  11  -6   3       56.94       31.73     10.84 o 
  12  -6   3       17.39        8.11     11.34 o 
  13  -6   3       68.61       73.70     18.26 o 
 -11  -5   3       12.17       24.99     17.77 o 
 -10  -5   3      384.08      353.33     84.97 o 
  -9  -5   3        9.03        7.62     11.33 o 
  -8  -5   3       33.75       28.06     26.40 o 
  -7  -5   3      124.82       89.46     12.41 o 
  -6  -5   3      505.73      540.38     27.88 o 
  -5  -5   3      744.43      697.16     23.99 o 
  -4  -5   3      377.33      411.39     17.78 o 
  -3  -5   3      559.12      522.32     15.92 o 
  -2  -5   3       13.42       24.73      5.04 o 
  -1  -5   3      107.71       87.05      6.15 o 
   0  -5   3      115.19      110.93      7.38 o 
   1  -5   3      120.85      136.98      4.95 o 
   2  -5   3     7263.25     7405.69     73.85 o 
   3  -5   3      419.79      455.17      9.37 o 
   4  -5   3     8189.14     8729.84    107.82 o 
   5  -5   3       48.12       51.35      6.26 o 
   6  -5   3       38.11       37.24      7.18 o 
   7  -5   3      713.48      610.72     23.54 o 
   8  -5   3        3.04        5.92      4.93 o 
   9  -5   3      242.21      242.23     16.73 o 
  10  -5   3        6.18        6.71      6.54 o 
  11  -5   3      288.25      294.62     29.55 o 
  12  -5   3      143.64      166.10     19.67 o 
  13  -5   3       64.39       50.12     19.56 o 
 -11  -4   3       39.71       37.53     21.38 o 
 -10  -4   3      168.95      187.99     27.47 o 
  -9  -4   3       18.14       23.24     12.04 o 
  -8  -4   3        6.69        6.34      9.30 o 
  -7  -4   3      793.90      781.70     20.52 o 
  -6  -4   3        3.47        9.92      3.69 o 
  -5  -4   3       55.86       47.31      4.78 o 
  -4  -4   3      334.24      353.97     28.72 o 
  -3  -4   3       42.53       33.84      4.90 o 
  -2  -4   3      859.93      832.75     24.65 o 
  -1  -4   3      202.87      193.66      8.77 o 
   0  -4   3       56.61       67.62      4.48 o 
   1  -4   3        2.08        3.22      1.47 o 
   2  -4   3      309.34      331.38      7.43 o 
   3  -4   3       10.56       11.12      3.15 o 
   4  -4   3      543.12      568.41     21.17 o 
   5  -4   3      168.94      163.57      9.15 o 
   6  -4   3      119.77      124.23      8.48 o 
   7  -4   3      283.35      264.90     18.66 o 
   8  -4   3      232.92      217.61     15.05 o 
   9  -4   3        1.70        0.84      5.10 o 
  10  -4   3      211.88      182.22     22.41 o 
  11  -4   3       12.69       13.10     10.60 o 
  12  -4   3      148.65      162.35     19.99 o 
 -12  -3   3       34.55       12.67     18.48 o 
 -11  -3   3       84.08      111.83     23.30 o 
 -10  -3   3       67.10       67.14     26.52 o 
  -9  -3   3       98.90       75.34     17.09 o 
  -8  -3   3       11.05       19.20      5.51 o 
  -7  -3   3       73.56       54.05      8.82 o 
  -6  -3   3       48.23       47.29      5.82 o 
  -5  -3   3      351.97      355.03     15.66 o 
  -4  -3   3        6.82       15.43     13.31 o 
  -3  -3   3      131.60      114.77     13.88 o 
  -2  -3   3      254.31      293.28      6.61 o 
  -1  -3   3     1505.15     1484.32     20.61 o 
   0  -3   3       75.32      153.74      5.76 o 
   1  -3   3       17.68       18.10      1.92 o 
   2  -3   3      771.87      688.81     17.29 o 
   3  -3   3      381.93      378.08     11.38 o 
   4  -3   3      948.22     1247.96     47.53 o 
   5  -3   3       21.89       25.05      3.89 o 
   6  -3   3     1334.54     1326.34     29.95 o 
   7  -3   3      970.33      911.52     25.56 o 
   8  -3   3     1032.82     1019.76     28.85 o 
   9  -3   3       79.45       89.22     15.97 o 
  10  -3   3        8.44        3.21      9.70 o 
  11  -3   3      173.21      161.70     18.47 o 
  12  -3   3       38.90       26.86     15.90 o 
 -12  -2   3      210.46      225.58     33.03 o 
 -11  -2   3       44.18       63.21     29.10 o 
 -10  -2   3      181.24      170.88     24.74 o 
  -9  -2   3        3.82       -1.03      7.89 o 
  -8  -2   3      112.31      112.46      9.99 o 
  -7  -2   3        0.92        0.66      3.68 o 
  -6  -2   3      212.32      207.42     11.02 o 
  -5  -2   3      286.57      244.31     12.73 o 
  -4  -2   3       92.61       95.56      5.34 o 
  -3  -2   3        4.99        1.11      3.46 o 
  -2  -2   3     3102.77     3269.11     31.51 o 
  -1  -2   3       30.49       54.15      2.50 o 
   0  -2   3     2474.11     2633.42     24.12 o 
   1  -2   3        7.37        8.90      2.14 o 
   2  -2   3     2209.69     2139.03     28.01 o 
   3  -2   3       55.77       54.80      3.72 o 
   4  -2   3     6461.83     6726.33     86.81 o 
   5  -2   3       70.56       63.95      7.73 o 
   6  -2   3        8.82       20.00      5.07 o 
   7  -2   3       16.82       11.34      5.30 o 
   8  -2   3        1.57       -1.27      5.20 o 
   9  -2   3      866.17      935.30     61.58 o 
  10  -2   3       14.54       14.15      8.40 o 
  11  -2   3        0.23        6.77      9.51 o 
  12  -2   3      163.93      169.09     25.16 o 
 -12  -1   3      529.63      461.99     44.61 o 
 -11  -1   3       84.97       62.23     17.40 o 
 -10  -1   3      264.26      222.29     27.84 o 
  -9  -1   3       58.84       47.70     12.87 o 
  -8  -1   3      353.70      366.21     32.67 o 
  -7  -1   3     1132.10     1169.97     27.62 o 
  -6  -1   3      352.28      306.22     12.94 o 
  -5  -1   3       94.77      328.78     89.73 o 
  -4  -1   3     4322.92     4548.21     75.52 o 
  -3  -1   3     5103.51     4903.22     59.35 o 
  -2  -1   3   119328.78   122192.13   1197.47 o 
  -1  -1   3      757.76      712.45     11.49 o 
   0  -1   3    23286.28    23870.63    239.26 o 
   1  -1   3        0.00       -0.50      1.48 o 
   2  -1   3     8418.10     8724.61     80.91 o 
   3  -1   3       14.12       11.97      4.42 o 
   4  -1   3     1591.89     1780.70     43.37 o 
   5  -1   3      114.41      113.63     11.67 o 
   6  -1   3       51.55       43.36     15.61 o 
   7  -1   3      528.07      532.29     22.17 o 
   8  -1   3      924.16      872.10     36.76 o 
   9  -1   3       70.33       56.87     11.14 o 
  10  -1   3       36.69       17.45      9.64 o 
  11  -1   3       22.42       36.53     15.00 o 
  12  -1   3      173.63      165.12     33.42 o 
 -13   0   3        0.39       -3.34     14.81 o 
 -12   0   3      245.06      258.89     33.67 o 
 -11   0   3       45.04       19.20     24.83 o 
 -10   0   3        0.02       -6.52      6.93 o 
  -9   0   3       77.51       72.66      8.86 o 
  -8   0   3      406.57      389.98     25.94 o 
  -7   0   3        7.13        5.65      4.31 o 
  -6   0   3      847.97      931.71     23.49 o 
  -5   0   3      557.40      610.17     17.70 o 
  -4   0   3     2897.79     3419.62     58.32 o 
  -3   0   3       16.42       45.51      4.91 o 
  -2   0   3    11003.89    10905.58    124.90 o 
  -1   0   3        0.82        8.03      2.14 o 
   0   0   3     2059.72     2272.61     22.95 o 
   1   0   3       88.40       97.23      3.22 o 
   2   0   3      822.52      849.44     13.30 o 
   3   0   3       70.95       84.33      3.40 o 
   4   0   3      137.81      119.65      9.60 o 
   5   0   3        0.46        2.81      3.65 o 
   6   0   3      665.07      659.98     23.54 o 
   7   0   3      866.22      915.71     30.19 o 
   8   0   3      232.53      203.15     17.37 o 
   9   0   3       20.69       10.62      8.45 o 
  10   0   3       66.50       50.82     11.99 o 
  11   0   3       11.73       14.10     14.92 o 
 -13   1   3       16.64       -0.12     14.58 o 
 -12   1   3      118.56      140.69     24.96 o 
 -11   1   3        4.75       15.24     10.19 o 
 -10   1   3       46.40       43.99     11.27 o 
  -9   1   3       64.60       35.04      7.42 o 
  -8   1   3      741.47      707.05     22.15 o 
  -7   1   3      268.21      208.71     12.73 o 
  -6   1   3       69.57       82.29      8.25 o 
  -5   1   3      161.73      187.91     12.65 o 
  -4   1   3      128.56      157.27     19.94 o 
  -3   1   3      332.84      323.74      8.25 o 
  -2   1   3    15008.01    14633.93    140.80 o 
  -1   1   3      439.22      427.10      6.17 o 
   0   1   3     1282.84     1230.56     12.35 o 
   1   1   3        2.67        6.82      1.65 o 
   2   1   3     2218.88     2276.20     27.73 o 
   3   1   3       41.36       37.73      4.67 o 
   4   1   3       16.52        8.42      4.84 o 
   5   1   3      799.45      747.91     24.07 o 
   6   1   3       40.32       37.57      7.79 o 
   7   1   3      148.16      153.88     14.87 o 
   8   1   3      121.36       92.55     12.74 o 
   9   1   3       18.32       21.14      9.26 o 
  10   1   3        0.37       -1.89     10.62 o 
  11   1   3        0.88        6.81     12.96 o 
 -13   2   3      294.99      301.06     37.01 o 
 -12   2   3        4.22        2.71     10.28 o 
 -11   2   3       16.76       18.59     10.15 o 
 -10   2   3      352.82      353.04     19.26 o 
  -9   2   3      208.93      199.45     14.35 o 
  -8   2   3     1091.90     1023.74     32.15 o 
  -7   2   3      111.64      143.51     25.26 o 
  -6   2   3       29.47       25.87      5.58 o 
  -5   2   3       25.98       29.43      6.93 o 
  -4   2   3      203.05      241.10      7.79 o 
  -3   2   3     1452.06     1306.23     18.74 o 
  -2   2   3      942.80      849.62     11.97 o 
  -1   2   3        2.24        1.22      1.14 o 
   0   2   3       78.90       90.31      3.61 o 
   1   2   3       98.98      104.68      5.19 o 
   2   2   3     6831.83     7040.52     82.61 o 
   3   2   3      233.92      247.73     10.05 o 
   4   2   3       53.01       77.88     11.05 o 
   5   2   3        0.04        0.76      6.83 o 
   6   2   3     2151.43     1967.93     58.14 o 
   7   2   3      392.49      399.59     22.53 o 
   8   2   3       90.74       80.78     17.98 o 
   9   2   3       64.81       74.46     16.58 o 
  10   2   3       83.22       67.59     17.50 o 
 -13   3   3       90.27       87.52     18.23 o 
 -12   3   3       53.05       53.64     12.66 o 
 -11   3   3        8.85        7.17      9.00 o 
 -10   3   3      228.51      204.99     15.79 o 
  -9   3   3      133.03      120.77     11.89 o 
  -8   3   3      394.97      430.99     17.57 o 
  -7   3   3       41.32       42.67      7.57 o 
  -6   3   3        8.26       13.60      9.32 o 
  -5   3   3      413.99      372.76     20.73 o 
  -4   3   3      132.94      134.38     10.17 o 
  -3   3   3      684.12      622.68     11.33 o 
  -2   3   3      365.87      378.22      7.52 o 
  -1   3   3       83.45       89.65      4.44 o 
   0   3   3    14106.62    15064.65    140.96 o 
   1   3   3      157.96      145.83      8.68 o 
   2   3   3     1350.74     1362.25     26.23 o 
   3   3   3       67.52       52.33      9.47 o 
   4   3   3      610.35      594.55     18.28 o 
   5   3   3        4.46       13.71      6.84 o 
   6   3   3      418.37      421.25     27.85 o 
   7   3   3      120.65      132.69     17.81 o 
   8   3   3        4.99       -0.50     11.41 o 
   9   3   3      243.78      298.73     29.41 o 
  10   3   3       51.24       18.89     25.21 o 
 -13   4   3        1.36        6.04     11.05 o 
 -12   4   3      392.40      415.58     26.47 o 
 -11   4   3       27.92       27.21      9.31 o 
 -10   4   3      183.10      203.74     15.93 o 
  -9   4   3       15.56       18.35      9.00 o 
  -8   4   3      174.03      147.89     12.27 o 
  -7   4   3       39.99       53.11      8.82 o 
  -6   4   3      365.71      434.64     17.41 o 
  -5   4   3      448.87      410.25     18.74 o 
  -4   4   3        4.62        4.23      3.21 o 
  -3   4   3        3.60       -1.19      2.11 o 
  -2   4   3        0.16       -1.18      1.95 o 
  -1   4   3        0.01       -1.71      1.71 o 
   0   4   3      309.87      350.14     10.41 o 
   1   4   3        5.94        2.49      3.75 o 
   2   4   3      128.85      127.81     13.06 o 
   3   4   3       45.96       63.99     10.60 o 
   4   4   3        9.01       11.42      6.29 o 
   5   4   3      243.09      233.16     21.41 o 
   6   4   3      122.85      100.03     15.44 o 
   7   4   3       12.38       10.57      9.00 o 
   8   4   3      134.77      131.39     19.88 o 
   9   4   3      242.68      288.06     30.97 o 
 -13   5   3       56.72       64.11     23.46 o 
 -12   5   3      144.36      125.24     16.23 o 
 -11   5   3      226.57      255.66     23.11 o 
 -10   5   3       99.98       97.85     11.69 o 
  -9   5   3      230.35      229.54     15.96 o 
  -8   5   3      169.97      197.53     14.24 o 
  -7   5   3       41.98       54.52      8.07 o 
  -6   5   3      128.44      154.94     16.39 o 
  -5   5   3     1220.29     1140.41     29.91 o 
  -4   5   3     3291.84     3569.37     66.82 o 
  -3   5   3      691.77      672.33     16.38 o 
  -2   5   3     1039.50     1155.78     23.76 o 
  -1   5   3        0.18        0.13      2.46 o 
   0   5   3      121.65      180.79     10.17 o 
   1   5   3        3.54        5.48      3.85 o 
   2   5   3     1077.86     1042.08     35.01 o 
   3   5   3      275.93      336.72     23.05 o 
   4   5   3       11.14        3.99      6.50 o 
   5   5   3      919.07      970.88     39.81 o 
   6   5   3       13.85       17.35     10.24 o 
   7   5   3        0.60      -10.16     10.16 o 
   8   5   3      110.09      111.17     20.88 o 
   9   5   3       69.25       52.06     18.71 o 
 -13   6   3      148.30      169.65     27.64 o 
 -12   6   3        9.44       21.34     11.05 o 
 -11   6   3       37.11       36.99     11.02 o 
 -10   6   3       56.96       48.22     10.78 o 
  -9   6   3      589.62      584.30     23.13 o 
  -8   6   3      276.46      321.64     17.98 o 
  -7   6   3        2.00        5.39      4.70 o 
  -6   6   3       83.53       88.96     12.12 o 
  -5   6   3      128.47      114.44     10.80 o 
  -4   6   3      307.94      315.89     11.33 o 
  -3   6   3      136.98      143.78     12.33 o 
  -2   6   3        2.79       -0.74      2.95 o 
  -1   6   3       84.27       70.85      6.79 o 
   0   6   3      966.17      981.35     23.39 o 
   1   6   3       37.58       45.02      7.21 o 
   2   6   3     1117.70     1023.61     63.83 o 
   3   6   3        0.52        2.31      6.02 o 
   4   6   3      234.31      182.23     19.78 o 
   5   6   3      176.69      219.12     22.87 o 
   6   6   3       17.13       11.47     12.35 o 
   7   6   3      230.20      232.37     45.84 o 
   8   6   3        0.01       -6.91     12.37 o 
 -13   7   3       19.19       37.51     20.69 o 
 -12   7   3        0.13       -5.78      9.63 o 
 -11   7   3      230.34      244.57     26.33 o 
 -10   7   3      770.38      846.54     34.56 o 
  -9   7   3      154.39      136.79     15.97 o 
  -8   7   3       98.34      109.90     14.09 o 
  -7   7   3       77.06       59.74     13.10 o 
  -6   7   3      298.47      307.01     25.08 o 
  -5   7   3      959.95     1056.21     56.56 o 
  -4   7   3       78.82       72.99      8.54 o 
  -3   7   3      364.66      356.99     46.40 o 
  -2   7   3       10.33       25.24      6.19 o 
  -1   7   3      157.15      168.40     15.80 o 
   0   7   3     6206.97     6117.03     89.16 o 
   1   7   3       15.91       42.51      8.11 o 
   2   7   3      872.51      795.96     33.21 o 
   3   7   3       61.43       68.52     18.06 o 
   4   7   3       43.34       31.11     11.01 o 
   5   7   3      224.44      293.93     27.50 o 
   6   7   3       13.92       15.67     10.97 o 
   7   7   3        0.97       12.37     12.90 o 
 -13   8   3        0.99        5.36     12.67 o 
 -12   8   3       32.03       25.14     14.85 o 
 -11   8   3       42.68       45.87     22.13 o 
 -10   8   3      393.68      420.12     32.03 o 
  -9   8   3      235.15      217.34     23.25 o 
  -8   8   3        8.73        1.74      8.24 o 
  -7   8   3      144.49      133.00     16.55 o 
  -6   8   3        0.05        4.29      6.78 o 
  -5   8   3      250.06      229.63     12.18 o 
  -4   8   3      736.50      753.98     40.82 o 
  -3   8   3        9.65       11.24      6.94 o 
  -2   8   3      119.55      120.31     12.18 o 
  -1   8   3       64.57       61.27      7.69 o 
   0   8   3      237.84      210.23     13.35 o 
   1   8   3       11.32       15.14     10.38 o 
   2   8   3       51.79       43.12     10.69 o 
   3   8   3       37.62       43.07     11.95 o 
   4   8   3       89.07       59.14     14.05 o 
   5   8   3      106.07       87.10     17.74 o 
   6   8   3       15.91        6.36     12.19 o 
   7   8   3        1.30        2.09     13.41 o 
 -13   9   3       55.10       29.75     19.25 o 
 -12   9   3       26.88       23.25     14.46 o 
 -11   9   3        0.03       16.82     12.17 o 
 -10   9   3        2.19       12.17      9.60 o 
  -9   9   3        9.36       17.97      8.48 o 
  -8   9   3       35.99        6.54     10.79 o 
  -7   9   3      237.92      270.15     23.88 o 
  -6   9   3       13.72       18.56      8.25 o 
  -5   9   3      217.10      217.66     20.65 o 
  -4   9   3        2.71        6.03      6.23 o 
  -3   9   3      206.34      196.69     23.33 o 
  -2   9   3     1265.88     1325.31     37.88 o 
  -1   9   3      197.44      219.67     31.93 o 
   0   9   3      112.10      111.11     10.63 o 
   1   9   3        0.08        1.33      6.17 o 
   2   9   3      356.02      362.38     28.02 o 
   3   9   3       99.81       67.03     14.67 o 
   4   9   3      718.69      825.53     55.24 o 
   5   9   3       20.76        2.06     12.50 o 
   6   9   3      185.46      176.32     26.40 o 
 -13  10   3        0.35       16.98     15.76 o 
 -12  10   3       14.33        2.12     12.73 o 
 -11  10   3      337.96      368.01     28.02 o 
 -10  10   3       30.58       54.99     12.45 o 
  -9  10   3       88.14       64.33     12.80 o 
  -8  10   3       47.27       32.93     13.32 o 
  -7  10   3      276.61      260.78     32.36 o 
  -6  10   3      805.34      837.52     65.34 o 
  -5  10   3       15.44       13.89      8.29 o 
  -4  10   3      101.63       49.18     34.93 o 
  -3  10   3        1.41        1.20      6.87 o 
  -2  10   3      508.34      493.43     25.02 o 
  -1  10   3        9.16        1.46      6.04 o 
   0  10   3      427.13      443.59     20.08 o 
   1  10   3        2.63        7.42      7.14 o 
   2  10   3       29.60       38.55     13.07 o 
   3  10   3        0.55       -0.86     10.15 o 
   4  10   3      311.47      407.56     35.18 o 
   5  10   3       60.31       65.17     18.27 o 
 -12  11   3        5.81        1.66     13.86 o 
 -11  11   3       83.78       34.43     14.54 o 
 -10  11   3      126.56      138.88     40.13 o 
  -9  11   3       76.40       74.88     16.75 o 
  -8  11   3      107.21      106.54     18.06 o 
  -7  11   3      214.87      208.94     23.35 o 
  -6  11   3       28.44       19.86      9.69 o 
  -5  11   3      692.90      679.94     45.84 o 
  -4  11   3      242.20      176.51     21.03 o 
  -3  11   3        0.69        5.90      8.60 o 
  -2  11   3      130.76      141.06     16.05 o 
  -1  11   3       35.31       37.39     10.11 o 
   0  11   3      315.65      333.57     22.88 o 
   1  11   3        1.76       -4.36      7.07 o 
   2  11   3      141.74      127.56     26.96 o 
   3  11   3       62.89       58.06     24.20 o 
   4  11   3       33.81       -0.63     19.31 o 
 -12  12   3       59.38       37.05     16.90 o 
 -11  12   3       59.80       27.50     15.26 o 
 -10  12   3       31.78       42.57     15.65 o 
  -9  12   3        7.70       16.16     11.25 o 
  -8  12   3       17.91       38.99     13.74 o 
  -7  12   3        3.79        5.69      9.62 o 
  -6  12   3        0.75       -8.03      8.03 o 
  -5  12   3       90.66      108.98     18.24 o 
  -4  12   3       11.76        4.46     10.72 o 
  -3  12   3       44.97       37.70     20.25 o 
  -2  12   3      364.52      413.63     27.70 o 
  -1  12   3       36.37       33.73     14.07 o 
   0  12   3        8.19       12.29     12.50 o 
   1  12   3       25.75       28.08     15.49 o 
   2  12   3       69.61      117.26     32.73 o 
   3  12   3        9.64       32.36     24.20 o 
 -11  13   3       14.93        2.01     21.95 o 
 -10  13   3       47.36       60.71     16.93 o 
  -9  13   3       19.78       17.55     12.01 o 
  -8  13   3        2.67        0.47      9.98 o 
  -7  13   3      301.28      331.14     32.09 o 
  -6  13   3        3.13        5.74     11.66 o 
  -5  13   3       13.56       28.63     13.68 o 
  -4  13   3        2.39        1.18     11.17 o 
  -3  13   3       20.39       19.18     12.01 o 
  -2  13   3       21.47       44.28     16.32 o 
  -1  13   3        1.67       27.94     26.71 o 
   0  13   3        0.01        8.61     13.86 o 
   1  13   3       22.25        4.52     14.97 o 
 -10  14   3       24.71       22.84     16.33 o 
  -9  14   3        5.20       -1.97     12.10 o 
  -8  14   3       26.29       33.88     15.21 o 
  -7  14   3      152.62      172.29     25.05 o 
  -6  14   3       25.81       14.32     12.87 o 
  -5  14   3       47.25       54.58     17.50 o 
  -4  14   3       29.88       27.99     14.21 o 
  -3  14   3        0.67       -4.89     17.43 o 
  -2  14   3        0.32       -2.01     21.19 o 
  -1  14   3       28.13       52.78     19.69 o 
   0  14   3      115.51      125.85     26.15 o 
  -9  15   3       15.82       -1.79     14.79 o 
  -8  15   3        2.61        7.37     15.61 o 
  -7  15   3       62.61      109.74     23.19 o 
  -6  15   3       25.00       23.44     18.75 o 
  -5  15   3       29.42       50.83     17.66 o 
  -4  15   3        0.04      -12.04     20.57 o 
  -3  15   3       87.71       48.28     26.96 o 
  -2  15   3      263.13      333.59     55.81 o 
   3 -18   4       31.85       45.27     19.53 o 
   4 -18   4        0.27       -5.89     19.94 o 
   5 -18   4        6.16       29.97     20.69 o 
   6 -18   4       55.35       91.05     29.22 o 
   7 -18   4        2.70        3.14     17.43 o 
   0 -17   4      176.87      158.11     28.78 o 
   1 -17   4        8.71        2.60     18.50 o 
   2 -17   4      106.85       99.06     21.82 o 
   3 -17   4       70.24       83.25     20.66 o 
   4 -17   4        1.01      -26.98     27.03 o 
   5 -17   4        3.90      -14.17     14.30 o 
   6 -17   4       84.74      165.04     34.49 o 
   7 -17   4       46.05       37.24     16.06 o 
   8 -17   4      130.15      143.06     29.60 o 
   9 -17   4       97.90       75.00     29.97 o 
  -2 -16   4       37.43       36.33     20.02 o 
  -1 -16   4      141.42      167.48     28.87 o 
   0 -16   4       62.02       84.99     22.76 o 
   1 -16   4        1.08       -2.58     10.37 o 
   2 -16   4       49.87       35.38     17.75 o 
   3 -16   4        0.49        2.29     10.54 o 
   4 -16   4      291.60      316.62     25.98 o 
   5 -16   4       25.37       22.66     14.09 o 
   6 -16   4       49.56       62.34     15.91 o 
   7 -16   4        3.48        4.38     13.92 o 
   8 -16   4        2.45        7.10     19.38 o 
   9 -16   4      193.16      185.28     34.93 o 
  10 -16   4        2.07       10.55     17.06 o 
  -3 -15   4        0.02        8.02     15.03 o 
  -2 -15   4       12.21       24.28     16.64 o 
  -1 -15   4       33.44       53.32     16.17 o 
   0 -15   4        9.70       -1.05     10.21 o 
   1 -15   4       16.66       17.96     12.50 o 
   2 -15   4       14.96        7.51     11.98 o 
   3 -15   4       24.50       18.41      8.54 o 
   4 -15   4      771.01      764.54     33.86 o 
   5 -15   4       17.36       17.12      9.40 o 
   6 -15   4      136.86      136.25     25.21 o 
   7 -15   4        6.37       19.01     11.69 o 
   8 -15   4       38.58       25.28     14.19 o 
   9 -15   4      444.05      460.22     40.41 o 
  10 -15   4       43.37       59.57     17.43 o 
  11 -15   4       30.79       51.00     25.40 o 
  -4 -14   4       16.82       12.24     15.16 o 
  -3 -14   4       23.81        4.05     13.19 o 
  -2 -14   4       15.52        9.57     12.51 o 
  -1 -14   4      249.36      294.79     31.61 o 
   0 -14   4       15.15       12.85     11.19 o 
   1 -14   4        3.93        5.06      9.28 o 
   2 -14   4       79.15       83.27     12.18 o 
   3 -14   4       90.07      110.08     13.93 o 
   4 -14   4       46.87       81.70     13.84 o 
   5 -14   4       41.05       38.68     15.56 o 
   6 -14   4        5.77       -6.10      6.98 o 
   7 -14   4       28.75       32.23     12.71 o 
   8 -14   4      160.68      171.86     24.02 o 
   9 -14   4       84.50       66.88     22.45 o 
  10 -14   4       75.54       28.03     15.21 o 
  11 -14   4       42.75       56.62     19.32 o 
  -5 -13   4       79.21       52.55     25.46 o 
  -4 -13   4       34.22       33.93     15.08 o 
  -3 -13   4       16.13       10.75     14.80 o 
  -2 -13   4        2.28        0.97     10.21 o 
  -1 -13   4      445.42      397.05     43.71 o 
   0 -13   4      186.73      170.35     22.23 o 
   1 -13   4        0.54        8.53      6.41 o 
   2 -13   4      195.24      233.23     18.09 o 
   3 -13   4        9.10        4.16      6.00 o 
   4 -13   4      224.68      254.42     23.79 o 
   5 -13   4      105.94      139.27     21.98 o 
   6 -13   4        2.74       -5.46      6.13 o 
   7 -13   4      165.62      144.81     15.69 o 
   8 -13   4      306.70      325.42     54.93 o 
   9 -13   4      161.65      186.59     25.22 o 
  10 -13   4       21.97       31.54     14.23 o 
  11 -13   4      254.79      249.27     31.47 o 
  12 -13   4       14.66       34.28     16.98 o 
  -6 -12   4       45.85       16.30     23.70 o 
  -5 -12   4       20.83       11.60     16.05 o 
  -4 -12   4        1.16        7.96     12.23 o 
  -3 -12   4      249.43      306.41     59.95 o 
  -2 -12   4      163.36      153.82     21.81 o 
  -1 -12   4      109.21       51.97     13.70 o 
   0 -12   4        0.96        2.76      4.79 o 
   1 -12   4      211.36      139.11     17.91 o 
   2 -12   4      132.07      103.11     14.92 o 
   3 -12   4       17.73        6.44      5.89 o 
   4 -12   4        1.70       11.13      7.46 o 
   5 -12   4      108.06       82.18     11.61 o 
   6 -12   4       35.14       38.61      8.91 o 
   7 -12   4       38.13       45.60      9.83 o 
   8 -12   4        8.53        8.28     10.69 o 
   9 -12   4      191.72      267.09     29.60 o 
  10 -12   4       31.62       31.04     15.30 o 
  11 -12   4        2.15        5.57     11.94 o 
  12 -12   4       15.54       26.50     16.87 o 
  -7 -11   4       74.02      119.98     21.25 o 
  -6 -11   4       19.85       11.79     16.55 o 
  -5 -11   4      159.66      192.68     27.34 o 
  -4 -11   4       72.94      122.34     20.62 o 
  -3 -11   4       31.34       40.31     12.85 o 
  -2 -11   4      882.47      886.89     40.39 o 
  -1 -11   4      101.47      126.44     11.51 o 
   0 -11   4     1027.58     1085.64     33.29 o 
   1 -11   4      225.11      258.20     16.37 o 
   2 -11   4       52.13       42.73      7.98 o 
   3 -11   4      181.13      140.75     14.19 o 
   4 -11   4     1039.43      936.45     30.83 o 
   5 -11   4        9.87        6.10      6.66 o 
   6 -11   4       48.09       62.80     10.06 o 
   7 -11   4      587.27      627.64     19.18 o 
   8 -11   4       11.92        7.51      7.66 o 
   9 -11   4      274.80      268.71     25.17 o 
  10 -11   4        2.19       -2.38     10.37 o 
  11 -11   4       89.85      146.90     24.34 o 
  12 -11   4       29.49       47.09     18.94 o 
  -8 -10   4       87.72       74.12     33.55 o 
  -7 -10   4        1.62       19.13     20.13 o 
  -6 -10   4      494.60      542.15     34.64 o 
  -5 -10   4       38.29       31.07     10.16 o 
  -4 -10   4      964.94     1009.58     36.81 o 
  -3 -10   4      338.91      370.40     23.96 o 
  -2 -10   4      745.44      764.83     51.63 o 
  -1 -10   4      690.14      729.53     24.80 o 
   0 -10   4       12.52        5.09      3.22 o 
   1 -10   4      363.08      353.78     24.18 o 
   2 -10   4      204.01      192.42     14.05 o 
   3 -10   4       97.78       94.61      9.52 o 
   4 -10   4      889.39      864.24     28.39 o 
   5 -10   4      301.70      300.17     23.22 o 
   6 -10   4     2522.20     2398.39     43.85 o 
   7 -10   4      117.86      129.30     15.52 o 
   8 -10   4      480.29      426.92     17.20 o 
   9 -10   4        3.70        4.77      5.57 o 
  10 -10   4       93.56       88.29     13.26 o 
  11 -10   4      275.94      326.79     26.05 o 
  12 -10   4        9.88       15.14     10.09 o 
  13 -10   4       52.36       50.21     21.24 o 
  -9  -9   4        5.54       -1.67     17.12 o 
  -8  -9   4      171.49      151.75     31.79 o 
  -7  -9   4      284.41      328.44     33.94 o 
  -6  -9   4      221.33      215.65     19.99 o 
  -5  -9   4       87.20       80.08     12.31 o 
  -4  -9   4      126.56      143.84     15.37 o 
  -3  -9   4     1587.22     1614.49     43.98 o 
  -2  -9   4        9.64        6.55      5.42 o 
  -1  -9   4      440.38      442.09     13.41 o 
   0  -9   4      122.06      152.58     12.71 o 
   1  -9   4      213.62      194.03     12.84 o 
   2  -9   4      901.83      842.04     25.56 o 
   3  -9   4       23.56       11.90      4.22 o 
   4  -9   4       64.53       48.60     10.89 o 
   5  -9   4      119.65      113.70      7.95 o 
   6  -9   4       33.43       15.63      7.82 o 
   7  -9   4      247.85      218.25     18.45 o 
   8  -9   4       48.40       31.00      7.75 o 
   9  -9   4        4.21        8.78      5.93 o 
  10  -9   4      150.35      131.52     16.28 o 
  11  -9   4      176.22      175.82     16.95 o 
  12  -9   4       56.01       54.36     12.78 o 
  13  -9   4       18.10       -7.20     11.96 o 
  -9  -8   4       67.14       69.23     31.85 o 
  -8  -8   4      203.13      238.03     47.78 o 
  -7  -8   4       24.11       25.85     21.26 o 
  -6  -8   4       18.61       17.74      9.99 o 
  -5  -8   4      136.25      144.30     39.88 o 
  -4  -8   4      939.17      906.96     26.24 o 
  -3  -8   4      549.29      562.66     22.85 o 
  -2  -8   4      178.93      198.39     14.49 o 
  -1  -8   4      140.05      158.14      8.10 o 
   0  -8   4      151.48      152.54      8.31 o 
   1  -8   4       30.22       38.29      6.08 o 
   2  -8   4      755.94      771.33     31.80 o 
   3  -8   4       16.08       15.20      7.44 o 
   4  -8   4       34.21       41.22      4.97 o 
   5  -8   4        2.44        0.55      2.93 o 
   6  -8   4     2079.21     2109.39     48.33 o 
   7  -8   4       86.32       82.21      8.71 o 
   8  -8   4      234.66      229.78     14.48 o 
   9  -8   4      280.90      253.21     16.09 o 
  10  -8   4      163.48      142.11     13.98 o 
  11  -8   4       42.22       33.22     20.21 o 
  12  -8   4      222.69      266.87     25.03 o 
  13  -8   4       29.73       11.35     26.15 o 
 -10  -7   4        1.12       18.66     17.50 o 
  -9  -7   4        8.39        5.70     12.80 o 
  -8  -7   4      114.93      120.39     22.04 o 
  -7  -7   4       19.13       15.66     11.03 o 
  -6  -7   4       98.46      103.68     12.64 o 
  -5  -7   4      706.91      743.42     27.42 o 
  -4  -7   4      170.62      190.24     21.87 o 
  -3  -7   4      831.75      814.75     33.26 o 
  -2  -7   4       82.35      122.42     14.13 o 
  -1  -7   4      129.90      113.24      6.82 o 
   0  -7   4     5915.13     6540.22     90.98 o 
   1  -7   4      369.36      366.03     11.60 o 
   2  -7   4     5827.19     6252.32     79.97 o 
   3  -7   4        2.93        2.79      2.07 o 
   4  -7   4      497.73      593.66     14.53 o 
   5  -7   4        0.74        1.01      3.13 o 
   6  -7   4      680.03      576.77     17.94 o 
   7  -7   4      780.11      758.25     27.33 o 
   8  -7   4      810.90      792.00     24.34 o 
   9  -7   4      137.74      134.10     11.15 o 
  10  -7   4      423.42      417.10     19.45 o 
  11  -7   4      570.32      586.65     28.49 o 
  12  -7   4       43.85       23.91     11.11 o 
  13  -7   4      121.39      129.85     21.69 o 
 -10  -6   4       63.34       55.04     18.95 o 
  -9  -6   4       71.96       25.03     13.30 o 
  -8  -6   4      126.78      122.26     20.42 o 
  -7  -6   4       50.77       44.99      9.77 o 
  -6  -6   4       14.34       18.74      7.31 o 
  -5  -6   4      159.82      171.67     15.28 o 
  -4  -6   4       20.42       27.36      5.76 o 
  -3  -6   4     1307.88     1342.67     29.19 o 
  -2  -6   4      600.63      655.77     20.86 o 
  -1  -6   4      158.49      175.95     12.94 o 
   0  -6   4      112.23      129.43     10.68 o 
   1  -6   4      803.97      828.01     14.94 o 
   2  -6   4     1090.53     1090.86     22.40 o 
   3  -6   4        8.96        8.39      2.34 o 
   4  -6   4       18.80       19.13      3.43 o 
   5  -6   4      244.06      239.56     16.00 o 
   6  -6   4       52.39       34.80      6.06 o 
   7  -6   4      796.20      769.84     35.13 o 
   8  -6   4      180.36      153.24     18.28 o 
   9  -6   4      152.00      135.54     12.27 o 
  10  -6   4        0.01        2.63      6.09 o 
  11  -6   4      317.76      334.48     25.69 o 
  12  -6   4       56.95       70.64     13.52 o 
 -11  -5   4        3.77       -1.59     14.07 o 
 -10  -5   4       31.95       19.68     14.68 o 
  -9  -5   4        2.25       21.87     13.39 o 
  -8  -5   4        8.36       17.05      7.96 o 
  -7  -5   4      398.30      383.22     21.47 o 
  -6  -5   4       27.87       32.18      7.80 o 
  -5  -5   4       47.15       48.84      8.16 o 
  -4  -5   4      198.45      213.12     15.18 o 
  -3  -5   4     2522.24     2517.40     43.33 o 
  -2  -5   4      782.36      828.43     15.75 o 
  -1  -5   4      602.40      554.66     42.08 o 
   0  -5   4      619.43      704.18     19.82 o 
   1  -5   4      605.05      620.19     11.66 o 
   2  -5   4     2495.44     2452.33     32.31 o 
   3  -5   4      417.86      437.28     10.71 o 
   4  -5   4      111.45      132.23     13.79 o 
   5  -5   4      613.92      537.40     30.38 o 
   6  -5   4        1.78        3.84      3.61 o 
   7  -5   4      460.15      448.99     13.78 o 
   8  -5   4      486.38      480.29     14.37 o 
   9  -5   4       38.13       30.24      7.08 o 
  10  -5   4        0.22       -5.75      5.75 o 
  11  -5   4      506.80      514.57     30.53 o 
  12  -5   4       89.44      108.47     17.53 o 
 -11  -4   4        5.10       -2.65     13.31 o 
 -10  -4   4       29.52       33.61     27.53 o 
  -9  -4   4      472.43      495.02     40.95 o 
  -8  -4   4       65.97       53.09     10.49 o 
  -7  -4   4        2.59        3.38      3.81 o 
  -6  -4   4       59.23       65.61      6.55 o 
  -5  -4   4     1703.63     1693.03     32.09 o 
  -4  -4   4       51.33       56.72      6.77 o 
  -3  -4   4      677.83      614.89     14.21 o 
  -2  -4   4      430.47      439.14      9.68 o 
  -1  -4   4      860.24      963.54     15.95 o 
   0  -4   4     1689.85     1470.83     24.28 o 
   1  -4   4      142.76      153.77      7.16 o 
   2  -4   4       28.64       33.74      2.89 o 
   3  -4   4      100.38      101.23     11.41 o 
   4  -4   4      797.64     1079.16     35.24 o 
   5  -4   4        9.86       -0.08      3.23 o 
   6  -4   4      309.69      334.75     11.59 o 
   7  -4   4        4.92       -1.34      7.62 o 
   8  -4   4      211.33      210.73     14.55 o 
   9  -4   4      122.06      146.96     13.25 o 
  10  -4   4       94.14      110.69     12.70 o 
  11  -4   4      318.02      375.65     51.06 o 
  12  -4   4       38.27       49.46     24.52 o 
 -12  -3   4       10.26        6.54     15.82 o 
 -11  -3   4        5.11        4.32     24.52 o 
 -10  -3   4      150.46      174.25     26.32 o 
  -9  -3   4      177.21      320.80     41.89 o 
  -8  -3   4      173.31      175.74     14.40 o 
  -7  -3   4      295.26      290.25     13.45 o 
  -6  -3   4      671.29      699.65     19.01 o 
  -5  -3   4      101.18      106.38      6.80 o 
  -4  -3   4     1173.43     1193.81     32.80 o 
  -3  -3   4      993.79      950.15     17.98 o 
  -2  -3   4     1487.16     1680.92     21.57 o 
  -1  -3   4     1682.53     1758.36     32.99 o 
   0  -3   4     1060.20      971.63     12.11 o 
   1  -3   4       65.65       65.72      3.50 o 
   2  -3   4     1995.79     2040.00     25.50 o 
   3  -3   4      125.11      123.83      6.02 o 
   4  -3   4      673.99      616.44     13.85 o 
   5  -3   4      928.78      851.23     17.62 o 
   6  -3   4      900.68      854.12     41.76 o 
   7  -3   4      828.05      755.48     22.56 o 
   8  -3   4       68.90       73.33      9.61 o 
   9  -3   4      490.19      511.18     23.21 o 
  10  -3   4      134.54      160.14     17.50 o 
  11  -3   4       77.90       94.88     15.77 o 
  12  -3   4      270.22      383.72     38.22 o 
 -12  -2   4        0.05        6.20     15.40 o 
 -11  -2   4        8.45       -5.82      9.88 o 
 -10  -2   4      156.92      186.77     26.18 o 
  -9  -2   4       84.05       76.57      9.26 o 
  -8  -2   4        7.44        4.83      4.63 o 
  -7  -2   4        7.27        4.29      4.89 o 
  -6  -2   4      622.30      568.38     17.42 o 
  -5  -2   4       75.84       73.62      6.78 o 
  -4  -2   4      268.99      238.94      8.02 o 
  -3  -2   4      428.77      451.40     11.13 o 
  -2  -2   4     3192.10     3243.05     33.72 o 
  -1  -2   4     2293.59     2335.16     25.43 o 
   0  -2   4      174.06      224.07      7.06 o 
   1  -2   4      387.36      393.29      8.47 o 
   2  -2   4      966.65      898.80     15.80 o 
   3  -2   4       71.45       76.25      4.84 o 
   4  -2   4       81.55       72.30      6.91 o 
   5  -2   4      312.19      312.37     14.52 o 
   6  -2   4        9.06        5.24      4.40 o 
   7  -2   4      221.15      226.35     16.19 o 
   8  -2   4       62.45       63.07      9.13 o 
   9  -2   4       21.54       17.73      8.59 o 
  10  -2   4      201.59      219.20     23.12 o 
  11  -2   4       12.07       19.76     10.76 o 
  12  -2   4      190.82      201.53     41.26 o 
 -12  -1   4       94.30       96.19     22.68 o 
 -11  -1   4      497.47      473.39     73.74 o 
 -10  -1   4        1.73        4.40      7.67 o 
  -9  -1   4      123.53      140.93     14.46 o 
  -8  -1   4      217.09      215.41     14.77 o 
  -7  -1   4      545.67      583.31     19.13 o 
  -6  -1   4      134.31      147.10     10.47 o 
  -5  -1   4     6391.11     6547.80    153.35 o 
  -4  -1   4      400.90      372.58     11.46 o 
  -3  -1   4      513.02      439.93     10.53 o 
  -2  -1   4      945.51      763.03     14.40 o 
  -1  -1   4    22797.96    23104.60    237.87 o 
   0  -1   4     2891.10     2827.42     34.38 o 
   1  -1   4      752.64      784.66     10.13 o 
   2  -1   4       44.41       38.91      2.80 o 
   3  -1   4        8.08        9.53      2.19 o 
   4  -1   4     2914.31     2927.77     53.10 o 
   5  -1   4      710.90      707.97     22.23 o 
   6  -1   4      598.99      575.40     21.46 o 
   7  -1   4      459.71      424.68     47.54 o 
   8  -1   4        7.65        9.20      9.38 o 
   9  -1   4      974.45     1011.99     35.74 o 
  10  -1   4        6.60        7.69      9.69 o 
  11  -1   4        6.93       -6.65     11.52 o 
 -13   0   4      209.93      217.36     33.30 o 
 -12   0   4       46.17       31.06     16.27 o 
 -11   0   4        6.40       11.70      9.69 o 
 -10   0   4       78.96      105.41     14.95 o 
  -9   0   4        0.17       -0.19      4.71 o 
  -8   0   4       40.30       30.66      9.24 o 
  -7   0   4     2915.37     3125.69     55.74 o 
  -6   0   4      151.19      149.21     10.83 o 
  -5   0   4     4709.27     4811.71     98.29 o 
  -4   0   4      539.39      477.21     18.97 o 
  -3   0   4        1.83        4.88      1.84 o 
  -2   0   4     4122.31     4011.42     47.19 o 
  -1   0   4     1220.73     1252.71     15.42 o 
   0   0   4      716.59      867.41     11.07 o 
   1   0   4      184.19      199.25      7.22 o 
   2   0   4     3771.73     4023.56     44.33 o 
   3   0   4        0.39        4.07      2.03 o 
   4   0   4     1049.92     1035.25     26.82 o 
   5   0   4       78.75       70.20      8.39 o 
   6   0   4     1424.77     1402.32     37.04 o 
   7   0   4      177.36      183.78     15.92 o 
   8   0   4       97.49       72.75     12.35 o 
   9   0   4      173.56      195.55     18.77 o 
  10   0   4        0.13        9.11     11.25 o 
  11   0   4       57.96       54.99     16.81 o 
 -13   1   4       54.72       39.02     24.64 o 
 -12   1   4        2.59       23.50     11.37 o 
 -11   1   4       64.27       59.59     13.06 o 
 -10   1   4      148.40      175.90     21.92 o 
  -9   1   4      335.27      324.48     20.93 o 
  -8   1   4      330.78      301.80     30.17 o 
  -7   1   4       64.78       55.33     11.82 o 
  -6   1   4      310.99      255.87     16.24 o 
  -5   1   4      906.35      884.48     22.82 o 
  -4   1   4     1252.37     1316.63     23.75 o 
  -3   1   4       93.90       85.66      8.22 o 
  -2   1   4       51.16       42.52      4.01 o 
  -1   1   4      148.11      154.66      4.62 o 
   0   1   4     1868.51     1770.83     18.98 o 
   1   1   4      231.14      235.84      8.68 o 
   2   1   4      244.13      255.20      7.85 o 
   3   1   4      216.40      198.53      8.73 o 
   4   1   4      686.14      674.59     17.48 o 
   5   1   4      323.99      329.45     34.99 o 
   6   1   4       57.26       49.30      8.90 o 
   7   1   4       10.13        4.86     10.91 o 
   8   1   4       26.48       21.73      8.67 o 
   9   1   4      214.52      221.62     50.92 o 
  10   1   4      181.78      155.43     23.29 o 
 -13   2   4        0.00        6.69     12.37 o 
 -12   2   4       22.74       32.41     11.40 o 
 -11   2   4        0.02       -1.17      8.55 o 
 -10   2   4      230.11      245.13     19.91 o 
  -9   2   4       66.29       49.56     13.60 o 
  -8   2   4       53.09       38.97     11.53 o 
  -7   2   4       32.70       22.77      4.80 o 
  -6   2   4       25.75       23.89      3.95 o 
  -5   2   4       54.54       41.87      9.49 o 
  -4   2   4       14.49       16.28      3.49 o 
  -3   2   4        8.00        5.38      2.03 o 
  -2   2   4      499.33      512.04      9.58 o 
  -1   2   4      703.23      702.76     11.55 o 
   0   2   4       53.18      104.99      5.09 o 
   1   2   4        5.04        7.07      2.56 o 
   2   2   4      240.76      245.45      9.48 o 
   3   2   4        2.71        5.62      3.50 o 
   4   2   4      761.27      734.62     17.89 o 
   5   2   4      132.32      130.12     12.68 o 
   6   2   4        4.14        5.65      7.21 o 
   7   2   4      431.37      396.48     34.36 o 
   8   2   4        1.18       -9.80      9.80 o 
   9   2   4      629.68      639.94     41.24 o 
  10   2   4       15.22       24.62     14.50 o 
 -13   3   4        3.74       -9.47      9.47 o 
 -12   3   4       42.44       37.17     11.43 o 
 -11   3   4       17.28       20.05      8.64 o 
 -10   3   4      769.76      765.08     26.49 o 
  -9   3   4      157.74      213.41     30.54 o 
  -8   3   4      377.95      423.52     27.10 o 
  -7   3   4      951.85     1015.40     20.05 o 
  -6   3   4      216.90      191.34     27.69 o 
  -5   3   4     1857.89     1935.10     40.30 o 
  -4   3   4       53.75       73.75      4.40 o 
  -3   3   4      454.91      474.74      9.75 o 
  -2   3   4       33.68       36.52      3.38 o 
  -1   3   4      972.44      971.79     16.64 o 
   0   3   4     1022.86     1061.85     18.18 o 
   1   3   4       42.24       34.89      5.01 o 
   2   3   4      749.55      775.05     23.11 o 
   3   3   4      186.02      169.46     13.11 o 
   4   3   4      952.21      897.65     28.29 o 
   5   3   4      383.64      391.35     45.02 o 
   6   3   4        0.56       -3.78      6.86 o 
   7   3   4      429.07      508.70     47.28 o 
   8   3   4      187.24      244.05     40.38 o 
   9   3   4      345.26      435.24     36.89 o 
  10   3   4       17.47       31.98     21.95 o 
 -13   4   4       39.53       40.93     12.81 o 
 -12   4   4       50.77       70.11     12.71 o 
 -11   4   4       88.20       93.32     12.45 o 
 -10   4   4      147.89      156.76     16.28 o 
  -9   4   4      462.70      490.12     23.87 o 
  -8   4   4       56.73       47.23     17.58 o 
  -7   4   4      685.38      732.47     24.40 o 
  -6   4   4        5.19       11.46      7.26 o 
  -5   4   4      376.22      396.95     16.17 o 
  -4   4   4       72.23       70.30     11.01 o 
  -3   4   4     1359.26     1489.53     27.23 o 
  -2   4   4       87.57      103.84      6.48 o 
  -1   4   4      387.77      381.63     10.34 o 
   0   4   4      494.67      498.54     14.91 o 
   1   4   4       11.81        8.42      4.06 o 
   2   4   4       15.34        9.17      4.86 o 
   3   4   4      323.53      361.99     22.99 o 
   4   4   4      663.22      623.59     28.86 o 
   5   4   4      210.08      267.37     23.49 o 
   6   4   4      318.45      294.31     26.12 o 
   7   4   4       40.63       34.68     11.95 o 
   8   4   4       21.87       24.06     45.71 o 
   9   4   4      128.92      169.90     25.13 o 
 -13   5   4        6.25       11.80      9.86 o 
 -12   5   4       18.42       28.41     10.81 o 
 -11   5   4      107.75       83.91     13.47 o 
 -10   5   4       41.21       39.49     10.24 o 
  -9   5   4        0.17        7.32      7.07 o 
  -8   5   4       61.28       58.76      8.91 o 
  -7   5   4       91.94       83.12     10.04 o 
  -6   5   4       68.05       88.88     11.92 o 
  -5   5   4      594.67      572.35     44.98 o 
  -4   5   4      890.90      934.25     21.16 o 
  -3   5   4      138.05      144.79      8.83 o 
  -2   5   4      164.99      195.95     13.12 o 
  -1   5   4      245.78      247.00     10.93 o 
   0   5   4       59.79       72.71      7.14 o 
   1   5   4        0.50       -2.00      3.78 o 
   2   5   4       14.96       13.66      6.87 o 
   3   5   4      173.64      151.54     16.80 o 
   4   5   4      134.14      117.67     17.93 o 
   5   5   4       30.43       23.12     10.60 o 
   6   5   4        7.71       20.95     13.48 o 
   7   5   4      236.09      205.55     24.98 o 
   8   5   4        4.96       -2.23     12.71 o 
 -13   6   4        2.96        8.92      9.82 o 
 -12   6   4      410.36      467.35     31.40 o 
 -11   6   4       39.65       35.74     11.22 o 
 -10   6   4       79.51       89.00     11.65 o 
  -9   6   4      254.62      259.12     17.53 o 
  -8   6   4       59.62       32.43      9.94 o 
  -7   6   4      291.96      363.86     19.18 o 
  -6   6   4      158.17      157.94     13.79 o 
  -5   6   4       26.40       27.89      4.05 o 
  -4   6   4       41.42       40.03      5.42 o 
  -3   6   4      467.45      403.31     17.75 o 
  -2   6   4      382.07      352.94     17.47 o 
  -1   6   4      237.95      228.21     12.51 o 
   0   6   4       64.85       59.66     11.95 o 
   1   6   4        3.34        0.10      4.48 o 
   2   6   4      262.80      289.71     22.39 o 
   3   6   4        0.02       -2.16      6.69 o 
   4   6   4      381.65      326.53     26.78 o 
   5   6   4       76.29      100.35     17.14 o 
   6   6   4       15.31       12.85     11.48 o 
   7   6   4       11.09        6.55     12.25 o 
   8   6   4        2.00        0.54     14.36 o 
 -13   7   4       39.60       50.68     14.65 o 
 -12   7   4      142.47      168.87     20.04 o 
 -11   7   4       98.75       83.49     15.04 o 
 -10   7   4       57.58       38.27     11.28 o 
  -9   7   4       20.80       12.29      7.64 o 
  -8   7   4       44.53       49.33     11.62 o 
  -7   7   4     1007.66     1050.00     32.85 o 
  -6   7   4        5.72        5.37      5.24 o 
  -5   7   4       57.37       57.83      6.42 o 
  -4   7   4       71.20       81.11      7.79 o 
  -3   7   4     1494.34     1455.16     94.68 o 
  -2   7   4     2679.25     2627.68     55.68 o 
  -1   7   4      689.73      700.82     22.41 o 
   0   7   4     2140.89     2133.19     62.40 o 
   1   7   4       31.62       21.23      6.81 o 
   2   7   4      145.31      175.56     18.89 o 
   3   7   4      269.83      240.97     23.31 o 
   4   7   4       63.79       29.52     28.28 o 
   5   7   4        9.73        3.73     13.48 o 
   6   7   4       38.07       39.26     14.76 o 
   7   7   4      280.14      247.15     29.42 o 
 -13   8   4        2.34        7.82     12.49 o 
 -12   8   4       45.74       50.58     13.84 o 
 -11   8   4        1.60        0.88      8.60 o 
 -10   8   4       51.06       45.87     11.80 o 
  -9   8   4      687.93      736.83     31.44 o 
  -8   8   4      168.87      185.64     24.78 o 
  -7   8   4     1124.47     1074.99     43.58 o 
  -6   8   4       42.45       34.96     13.54 o 
  -5   8   4       37.39       29.68     22.76 o 
  -4   8   4       25.63       36.28     10.53 o 
  -3   8   4      531.08      503.33     26.24 o 
  -2   8   4      570.69      520.34     28.37 o 
  -1   8   4        0.74        3.22      4.43 o 
   0   8   4        7.73        5.77      5.14 o 
   1   8   4       10.84       21.69      7.70 o 
   2   8   4       27.48       18.35      8.83 o 
   3   8   4       33.12       34.36     11.93 o 
   4   8   4       11.27        7.73     10.34 o 
   5   8   4       65.64       59.65     16.09 o 
   6   8   4        9.02      -14.03     16.62 o 
 -13   9   4      120.56       92.92     23.96 o 
 -12   9   4       79.56      108.35     26.19 o 
 -11   9   4       38.17       34.66     11.46 o 
 -10   9   4       61.67       57.83     12.39 o 
  -9   9   4      151.45      134.53     17.02 o 
  -8   9   4      850.82      810.35     33.01 o 
  -7   9   4      304.29      304.70     25.33 o 
  -6   9   4      158.54      192.91     20.58 o 
  -5   9   4        8.12       10.16     13.17 o 
  -4   9   4        4.38        5.48      6.74 o 
  -3   9   4      383.56      334.09     26.09 o 
  -2   9   4       17.31       17.29      9.19 o 
  -1   9   4       63.88       62.82     12.12 o 
   0   9   4     1164.64     1208.62     79.45 o 
   1   9   4       30.21       32.03      9.03 o 
   2   9   4      933.37     1041.70     44.08 o 
   3   9   4       58.06       47.39     23.20 o 
   4   9   4       48.78       47.73     15.16 o 
   5   9   4       78.08       54.70     24.14 o 
 -13  10   4        4.40       16.80     25.71 o 
 -12  10   4        8.93       -0.11     12.41 o 
 -11  10   4        7.04        7.69     11.74 o 
 -10  10   4      399.70      409.68     27.67 o 
  -9  10   4       47.73       35.11     11.73 o 
  -8  10   4      309.69      344.45     29.87 o 
  -7  10   4       51.73       50.45     12.90 o 
  -6  10   4      585.00      603.47     33.94 o 
  -5  10   4      222.96      188.05     45.71 o 
  -4  10   4      269.90      281.15     25.76 o 
  -3  10   4      142.48      181.94     20.83 o 
  -2  10   4      156.86      182.71     17.78 o 
  -1  10   4        9.07        0.51      6.63 o 
   0  10   4       31.32       29.96      9.35 o 
   1  10   4        0.84        0.63      7.53 o 
   2  10   4       82.37      110.02     45.46 o 
   3  10   4       33.33       56.60     15.23 o 
   4  10   4        0.80      -11.55     11.66 o 
 -12  11   4       42.77       53.70     18.02 o 
 -11  11   4       48.62       40.60     15.33 o 
 -10  11   4        6.68       14.11     12.38 o 
  -9  11   4       14.29       21.61     12.51 o 
  -8  11   4       30.65       22.62     11.73 o 
  -7  11   4      637.65      621.71     38.71 o 
  -6  11   4        0.09       -2.64      7.76 o 
  -5  11   4       87.39       71.04     14.85 o 
  -4  11   4      244.01      256.70     29.03 o 
  -3  11   4      514.72      495.56     34.43 o 
  -2  11   4      122.04      104.69     14.52 o 
  -1  11   4       22.57       26.07     10.31 o 
   0  11   4       13.06      -10.16     10.49 o 
   1  11   4        0.24        1.50     16.05 o 
   2  11   4      273.13      275.53     43.39 o 
   3  11   4        0.02       22.82     22.20 o 
 -12  12   4      210.47      235.21     29.51 o 
 -11  12   4        0.01       -0.13     18.44 o 
 -10  12   4        1.73        6.37     11.58 o 
  -9  12   4      228.45      183.37     24.28 o 
  -8  12   4      284.14      270.97     50.16 o 
  -7  12   4       14.61       28.43     14.80 o 
  -6  12   4        2.80        7.76     10.60 o 
  -5  12   4      134.45      121.83     19.87 o 
  -4  12   4       26.03       28.94     12.57 o 
  -3  12   4      182.01      215.93     37.56 o 
  -2  12   4      106.82      195.91     33.86 o 
  -1  12   4        1.65        9.66     12.66 o 
   0  12   4        2.38       16.32     13.87 o 
   1  12   4        1.93      -10.16     13.42 o 
   2  12   4       16.00      -10.41     18.94 o 
 -11  13   4       18.60       15.47     23.08 o 
 -10  13   4      152.44      144.80     52.92 o 
  -9  13   4      141.88      110.32     21.76 o 
  -8  13   4       64.47       68.46     17.39 o 
  -7  13   4        0.19        4.11     11.89 o 
  -6  13   4       22.43       -0.53     12.50 o 
  -5  13   4      124.64       75.75     27.21 o 
  -4  13   4        0.74       -0.18     10.72 o 
  -3  13   4       32.03        7.21     12.41 o 
  -2  13   4       24.84       35.99     23.83 o 
  -1  13   4        0.30       22.24     15.38 o 
   0  13   4       18.24       28.48     21.45 o 
  -9  14   4       60.38       91.74     35.55 o 
  -8  14   4        1.32       18.92     15.32 o 
  -7  14   4       75.33      112.93     57.38 o 
  -6  14   4       34.11       53.17     16.85 o 
  -5  14   4       69.27       47.20     22.39 o 
  -4  14   4      277.54      347.61     35.61 o 
  -3  14   4        0.02       -7.40     21.57 o 
  -2  14   4      196.38      346.01     56.94 o 
  -1  14   4       24.06        3.51     17.64 o 
  -7  15   4        0.26        1.79     16.58 o 
  -6  15   4       57.80       63.52     19.24 o 
  -5  15   4      163.37      172.89     33.92 o 
   2 -18   5       23.46       42.58     40.70 o 
   3 -18   5       12.43      -20.82     20.82 o 
   4 -18   5       33.54       -4.64     19.56 o 
   5 -18   5        7.57        2.38     17.56 o 
   6 -18   5      254.11      369.46     52.55 o 
   7 -18   5       26.74       -3.00     17.81 o 
   0 -17   5       41.53       45.67     19.34 o 
   1 -17   5       27.00       52.14     31.04 o 
   2 -17   5      156.52      164.59     25.91 o 
   3 -17   5       43.46       46.65     28.23 o 
   4 -17   5        7.41       -7.69     15.68 o 
   5 -17   5        4.21        3.00     12.09 o 
   6 -17   5       70.53       76.47     33.55 o 
   7 -17   5      158.27      142.93     24.10 o 
   8 -17   5      108.25      105.09     32.73 o 
   9 -17   5       47.49       36.12     17.78 o 
  -2 -16   5       33.87       54.49     20.26 o 
  -1 -16   5       57.36       63.49     19.12 o 
   0 -16   5       40.78       48.21     17.15 o 
   1 -16   5       54.74       34.77     16.32 o 
   2 -16   5      281.13      331.47     32.83 o 
   3 -16   5       17.59       -2.59     28.01 o 
   4 -16   5        1.92        3.63      9.64 o 
   5 -16   5       15.23       18.02      9.96 o 
   6 -16   5       39.48       38.93     14.71 o 
   7 -16   5      107.86       77.25     27.59 o 
   8 -16   5       85.58       84.59     19.29 o 
   9 -16   5        2.89       22.39     15.90 o 
  10 -16   5        0.30       -8.07     14.19 o 
  -3 -15   5       81.76       98.07     23.14 o 
  -2 -15   5        1.51       -0.03     11.96 o 
  -1 -15   5        7.29       12.54     12.77 o 
   0 -15   5       75.96      109.20     22.45 o 
   1 -15   5       37.44       73.71     17.19 o 
   2 -15   5       43.60       60.30     14.85 o 
   3 -15   5       93.90       74.08     11.74 o 
   4 -15   5        9.08       -7.78      7.93 o 
   5 -15   5       86.82       76.38     13.15 o 
   6 -15   5      396.55      397.70     32.40 o 
   7 -15   5       54.83       48.86     15.76 o 
   8 -15   5        4.37       -6.09      9.73 o 
   9 -15   5       34.61       19.56     14.79 o 
  10 -15   5       48.71       42.31     17.10 o 
  11 -15   5      170.89      146.41     61.83 o 
  -5 -14   5       12.29       43.27     25.96 o 
  -4 -14   5       12.74        5.71     11.93 o 
  -3 -14   5      202.41      187.33     35.24 o 
  -2 -14   5       33.45       35.33     14.70 o 
  -1 -14   5       12.43       26.16     13.86 o 
   0 -14   5      182.12      168.00     22.38 o 
   1 -14   5      182.40      153.26     20.88 o 
   2 -14   5      190.05      185.91     17.25 o 
   3 -14   5       90.98       87.25     13.12 o 
   4 -14   5        0.01       -0.02      7.28 o 
   5 -14   5       51.75       28.20     11.46 o 
   6 -14   5      157.05      163.87     28.39 o 
   7 -14   5       43.92       26.79     12.93 o 
   8 -14   5       47.61       62.35     28.53 o 
   9 -14   5       13.88       15.92     12.17 o 
  10 -14   5        2.74       -3.17     11.96 o 
  11 -14   5        3.42      -12.84     12.84 o 
  -6 -13   5        4.80        4.89     25.71 o 
  -5 -13   5        1.42        3.92     14.23 o 
  -4 -13   5      145.71      112.54     17.17 o 
  -3 -13   5       88.82       74.09     17.62 o 
  -2 -13   5       43.79       15.56     11.87 o 
  -1 -13   5       36.81       31.17     11.86 o 
   0 -13   5       10.37       44.64     12.58 o 
   1 -13   5      227.50      260.57     25.74 o 
   2 -13   5      451.44      402.11     22.52 o 
   3 -13   5        0.06        3.31      5.90 o 
   4 -13   5       27.86        8.72      9.48 o 
   5 -13   5       13.14       13.55      7.28 o 
   6 -13   5      102.79      112.78     14.29 o 
   7 -13   5      210.90      207.43     18.68 o 
   8 -13   5        1.31       20.33     12.15 o 
   9 -13   5      151.84      106.55     20.62 o 
  10 -13   5       41.10       46.57     16.77 o 
  11 -13   5      273.00      258.80     63.46 o 
  12 -13   5       82.58       88.27     32.61 o 
  -6 -12   5      163.83      182.35     39.76 o 
  -5 -12   5       58.98       52.68     18.94 o 
  -4 -12   5        6.43       -9.42     12.59 o 
  -3 -12   5       70.96       74.46     26.52 o 
  -2 -12   5       15.97       -1.23      8.13 o 
  -1 -12   5      253.00      315.10     28.15 o 
   0 -12   5       60.74       32.71     10.33 o 
   1 -12   5      522.62      544.03     36.21 o 
   2 -12   5      662.76      616.35     24.16 o 
   3 -12   5      116.95       98.39     10.84 o 
   4 -12   5     1743.78     1643.12     45.19 o 
   5 -12   5      125.35      120.03     13.73 o 
   6 -12   5        1.54       -4.97      7.29 o 
   7 -12   5       22.22       21.41      8.52 o 
   8 -12   5      165.49      140.51     15.03 o 
   9 -12   5       44.33       58.69     16.27 o 
  10 -12   5        6.03        3.84     11.56 o 
  11 -12   5      322.39      296.56     33.62 o 
  12 -12   5       23.05       33.00     15.70 o 
  -7 -11   5        2.88       10.17     14.86 o 
  -6 -11   5       10.87       -0.31     12.58 o 
  -5 -11   5        0.11        6.80      9.05 o 
  -4 -11   5       13.06        5.42      7.81 o 
  -3 -11   5      247.78      281.32     21.29 o 
  -2 -11   5        2.66        6.97      6.87 o 
  -1 -11   5      232.52      244.93     21.02 o 
   0 -11   5      118.84      117.16     10.71 o 
   1 -11   5     1016.59     1025.16     30.06 o 
   2 -11   5      104.94      138.24     18.41 o 
   3 -11   5      458.63      477.25     18.61 o 
   4 -11   5     1172.49     1224.46     36.61 o 
   5 -11   5      605.32      597.38     24.87 o 
   6 -11   5     2072.38     1983.81     38.53 o 
   7 -11   5       99.45       92.73      9.19 o 
   8 -11   5       51.42       46.39      7.73 o 
   9 -11   5      220.27      242.49     19.05 o 
  10 -11   5       12.63       24.46     13.73 o 
  11 -11   5      264.95      262.26     49.10 o 
  12 -11   5       53.94       56.19     30.66 o 
  -8 -10   5      146.89      138.74     26.07 o 
  -7 -10   5      308.03      287.95     86.22 o 
  -6 -10   5        0.70        3.24      8.49 o 
  -5 -10   5      713.63      745.16     48.57 o 
  -4 -10   5      134.22      164.71     14.33 o 
  -3 -10   5      159.49      188.99     17.22 o 
  -2 -10   5       45.67       48.19      8.77 o 
  -1 -10   5      192.78      190.97     14.12 o 
   0 -10   5      648.95      652.01     18.23 o 
   1 -10   5      708.25      718.36     38.25 o 
   2 -10   5       40.49       24.12     12.64 o 
   3 -10   5       50.42       39.58      8.33 o 
   4 -10   5      219.39      192.25     21.02 o 
   5 -10   5      197.12      198.02     10.10 o 
   6 -10   5      842.48      748.97     21.22 o 
   7 -10   5       13.39       17.69      6.66 o 
   8 -10   5        1.07       -0.84      4.36 o 
   9 -10   5       29.09       40.79      8.89 o 
  10 -10   5       20.79       17.14     13.31 o 
  11 -10   5        0.22        2.33      9.52 o 
  12 -10   5        2.57       -2.33     11.15 o 
  -9  -9   5       12.67        9.11     15.40 o 
  -8  -9   5       24.65       32.97     17.37 o 
  -7  -9   5       26.86       32.11     22.70 o 
  -6  -9   5       91.78       90.07     13.41 o 
  -5  -9   5      636.66      674.05     28.55 o 
  -4  -9   5      466.74      473.75     21.76 o 
  -3  -9   5      535.67      523.05     23.65 o 
  -2  -9   5      840.59      834.43     27.53 o 
  -1  -9   5      192.69      175.34     11.08 o 
   0  -9   5      153.17      157.60      9.21 o 
   1  -9   5      416.22      390.09      9.25 o 
   2  -9   5       96.99      100.01     10.70 o 
   3  -9   5        0.04       -2.43      3.10 o 
   4  -9   5      895.50      856.37     17.93 o 
   5  -9   5       65.63       61.58      8.16 o 
   6  -9   5      145.86      159.70     12.56 o 
   7  -9   5        6.78       13.46      5.25 o 
   8  -9   5      435.72      430.42     22.97 o 
   9  -9   5      476.56      433.39     20.90 o 
  10  -9   5        8.44        8.10      8.94 o 
  11  -9   5       22.28       33.26      9.96 o 
  12  -9   5       54.62       35.80     14.04 o 
  -9  -8   5       63.30       75.32     20.25 o 
  -8  -8   5        4.45        3.30     11.56 o 
  -7  -8   5      102.03       95.18     19.09 o 
  -6  -8   5       25.91       25.98      8.78 o 
  -5  -8   5       39.76       33.80     14.23 o 
  -4  -8   5       19.27        6.37     10.66 o 
  -3  -8   5       12.78       15.12      5.40 o 
  -2  -8   5      244.90      274.48     16.46 o 
  -1  -8   5      274.98      251.23     10.78 o 
   0  -8   5       50.01       72.50      6.99 o 
   1  -8   5       42.73       58.84      4.70 o 
   2  -8   5       20.80       15.88      4.61 o 
   3  -8   5        3.97        9.73      6.95 o 
   4  -8   5       18.86       15.19      4.60 o 
   5  -8   5      474.45      474.66     17.49 o 
   6  -8   5        5.71        1.89      4.18 o 
   7  -8   5       13.19       15.39      6.43 o 
   8  -8   5       59.85       53.22      8.42 o 
   9  -8   5      417.57      439.90     21.63 o 
  10  -8   5      118.09      125.97     11.97 o 
  11  -8   5      313.08      322.29     22.13 o 
  12  -8   5        1.55       -8.91     11.16 o 
 -10  -7   5       19.32       14.78     15.87 o 
  -9  -7   5       27.36       23.06     13.53 o 
  -8  -7   5        4.55        8.88     11.26 o 
  -7  -7   5        0.13        5.37      7.33 o 
  -6  -7   5        7.04        4.52      6.53 o 
  -5  -7   5      112.85      117.92     14.62 o 
  -4  -7   5      215.44      236.97     14.53 o 
  -3  -7   5      129.81      166.64     11.54 o 
  -2  -7   5      413.83      474.79     11.51 o 
  -1  -7   5      253.89      241.38     13.85 o 
   0  -7   5     2219.23     2281.24     52.45 o 
   1  -7   5       49.95       63.79     11.31 o 
   2  -7   5        0.27        1.96      1.86 o 
   3  -7   5       66.98       61.15      4.83 o 
   4  -7   5      769.17      670.08     18.44 o 
   5  -7   5      114.75       83.28      9.63 o 
   6  -7   5      177.92      159.72     11.56 o 
   7  -7   5        8.13        7.34      5.23 o 
   8  -7   5      417.21      417.03     20.23 o 
   9  -7   5      721.39      803.27     39.64 o 
  10  -7   5       49.00       58.97     10.78 o 
  11  -7   5      320.04      381.39     20.67 o 
  12  -7   5       39.24       12.01     13.49 o 
 -11  -6   5      121.42      142.04     28.46 o 
 -10  -6   5       73.97      133.24     27.78 o 
  -9  -6   5        6.82        2.61     16.93 o 
  -8  -6   5       82.68       79.41     12.31 o 
  -7  -6   5       21.41        6.24      7.05 o 
  -6  -6   5      515.18      541.09     28.54 o 
  -5  -6   5      227.13      212.06     16.20 o 
  -4  -6   5      110.58      105.99      9.61 o 
  -3  -6   5       13.92        9.70      4.31 o 
  -2  -6   5        0.17       -1.12      2.24 o 
  -1  -6   5     1842.81     2009.95     66.22 o 
   0  -6   5      649.95      684.75     19.80 o 
   1  -6   5      832.07      944.19     17.76 o 
   2  -6   5     3232.81     3499.46     43.35 o 
   3  -6   5        2.04        0.97      2.23 o 
   4  -6   5      381.41      372.53     11.87 o 
   5  -6   5        7.35       13.84      6.84 o 
   6  -6   5      859.17      885.30     24.17 o 
   7  -6   5        6.85       -1.70      4.33 o 
   8  -6   5      885.39      862.77     27.91 o 
   9  -6   5      267.77      260.85     17.09 o 
  10  -6   5       13.48       14.02      7.58 o 
  11  -6   5        1.93        0.70      9.45 o 
  12  -6   5       23.34       39.93     16.42 o 
 -11  -5   5        1.38        1.05     13.95 o 
 -10  -5   5      170.64      139.80     25.37 o 
  -9  -5   5        2.05       -8.51      8.51 o 
  -8  -5   5      151.96      160.47     16.30 o 
  -7  -5   5      107.54      118.38     13.60 o 
  -6  -5   5      943.95      980.88     22.92 o 
  -5  -5   5      165.09      172.85     14.57 o 
  -4  -5   5       29.33       32.63      6.87 o 
  -3  -5   5      190.70      176.05      9.28 o 
  -2  -5   5        0.94        1.27      2.33 o 
  -1  -5   5     2004.75     1962.28     28.22 o 
   0  -5   5       66.12       53.50      4.10 o 
   1  -5   5      323.00      390.29      8.96 o 
   2  -5   5      229.61      302.56      8.11 o 
   3  -5   5       47.29       46.21      4.56 o 
   4  -5   5     1302.85     1283.12     41.70 o 
   5  -5   5       22.16       36.18     10.03 o 
   6  -5   5      118.24      120.16      9.92 o 
   7  -5   5      213.35      226.06     10.20 o 
   8  -5   5       48.06       67.61     15.77 o 
   9  -5   5      276.49      266.42     17.38 o 
  10  -5   5       36.25       46.60      9.60 o 
  11  -5   5        0.15        0.45     12.16 o 
  12  -5   5       27.00       31.52     17.94 o 
 -11  -4   5       19.73        6.37     14.38 o 
 -10  -4   5      120.57      114.69     22.50 o 
  -9  -4   5        6.98       -1.42      9.95 o 
  -8  -4   5      211.82      237.42     18.58 o 
  -7  -4   5      811.92      800.95     22.19 o 
  -6  -4   5       69.08       73.66      6.44 o 
  -5  -4   5      360.28      373.54     11.50 o 
  -4  -4   5      380.49      385.91     11.00 o 
  -3  -4   5      831.89      771.83     15.01 o 
  -2  -4   5      480.27      519.20     12.45 o 
  -1  -4   5      149.72      119.70      4.90 o 
   0  -4   5       46.15       57.21      4.50 o 
   1  -4   5      692.45      696.59     10.30 o 
   2  -4   5     1575.86     1529.60     22.55 o 
   3  -4   5      351.77      407.93     14.05 o 
   4  -4   5       73.32       53.80      6.01 o 
   5  -4   5      227.42      229.29     12.67 o 
   6  -4   5     1444.66     1536.86     24.21 o 
   7  -4   5      742.98      723.39     21.96 o 
   8  -4   5      457.99      489.63     22.74 o 
   9  -4   5       79.33       71.87     10.26 o 
  10  -4   5        0.04        0.74      6.90 o 
  11  -4   5        1.05       10.12     13.44 o 
  12  -4   5       18.77       24.31     17.32 o 
 -12  -3   5       53.30       66.46     22.22 o 
 -11  -3   5       64.64       55.38     19.25 o 
 -10  -3   5       80.14       90.32     19.74 o 
  -9  -3   5       70.62       72.63     12.01 o 
  -8  -3   5      239.88      238.49     16.63 o 
  -7  -3   5       95.49       87.70     16.23 o 
  -6  -3   5       46.51       42.72      6.59 o 
  -5  -3   5      219.75      235.34      9.83 o 
  -4  -3   5        1.46        1.81      2.33 o 
  -3  -3   5        0.80        2.70      2.06 o 
  -2  -3   5      148.66      113.94      4.57 o 
  -1  -3   5     1985.70     2017.22     25.26 o 
   0  -3   5      854.38      834.98     15.07 o 
   1  -3   5      172.55      212.53     14.08 o 
   2  -3   5     1761.59     1549.78     31.94 o 
   3  -3   5      131.10      161.14      7.91 o 
   4  -3   5       35.43       15.85      3.11 o 
   5  -3   5      412.18      407.76     11.74 o 
   6  -3   5       42.83       23.42      5.85 o 
   7  -3   5      390.86      393.78     20.30 o 
   8  -3   5      168.12      178.44     14.02 o 
   9  -3   5      563.35      529.29     24.21 o 
  10  -3   5        1.27        1.45      8.03 o 
  11  -3   5      280.62      348.35     34.88 o 
  12  -3   5       16.79       77.63     31.48 o 
 -12  -2   5       16.69       18.69     14.97 o 
 -11  -2   5        9.21       18.07     12.80 o 
 -10  -2   5        4.00       -1.03      9.10 o 
  -9  -2   5        5.05        5.84      5.95 o 
  -8  -2   5      230.14      239.53     14.41 o 
  -7  -2   5      626.84      713.19     25.49 o 
  -6  -2   5      677.26      691.14     20.27 o 
  -5  -2   5      994.73     1147.75     28.12 o 
  -4  -2   5     1812.13     1932.15     28.97 o 
  -3  -2   5     1015.66      925.14     15.93 o 
  -2  -2   5      116.93      130.17      5.41 o 
  -1  -2   5     5136.05     5209.85     58.51 o 
   0  -2   5      124.73      131.61      5.38 o 
   1  -2   5      568.44      687.72     15.50 o 
   2  -2   5       84.67       72.66      3.69 o 
   3  -2   5        0.43        2.37      3.46 o 
   4  -2   5      342.94      344.21     18.02 o 
   5  -2   5       21.03       19.07      6.65 o 
   6  -2   5      606.16      630.25     22.10 o 
   7  -2   5        5.73       -4.05      5.55 o 
   8  -2   5      507.07      453.72     32.06 o 
   9  -2   5        2.45        3.62      7.04 o 
  10  -2   5      128.44      120.85     16.31 o 
  11  -2   5       83.89       87.46     21.02 o 
 -13  -1   5      204.63      192.09     54.55 o 
 -12  -1   5       43.70       43.81     18.19 o 
 -11  -1   5      254.32      230.18     30.97 o 
 -10  -1   5       35.24       56.85     12.08 o 
  -9  -1   5      199.70      190.82     14.19 o 
  -8  -1   5      663.22      676.19     22.51 o 
  -7  -1   5     1129.90     1144.25     29.05 o 
  -6  -1   5      188.59      180.18     12.06 o 
  -5  -1   5     4932.03     5139.99     72.55 o 
  -4  -1   5     1359.18     1330.75     27.21 o 
  -3  -1   5       12.29        9.93      3.97 o 
  -2  -1   5     5100.68     5210.13     67.07 o 
  -1  -1   5     1253.72     1323.33     22.67 o 
   0  -1   5      660.11      674.30     13.01 o 
   1  -1   5      332.74      293.38      8.16 o 
   2  -1   5     2606.44     2819.22     39.14 o 
   3  -1   5       18.70       15.05      2.47 o 
   4  -1   5     1721.82     1833.55     31.09 o 
   5  -1   5       10.11       13.73      5.15 o 
   6  -1   5     2115.34     2248.72     49.84 o 
   7  -1   5      388.24      407.48     21.17 o 
   8  -1   5       15.73        6.34      5.89 o 
   9  -1   5       52.39       51.12     11.53 o 
  10  -1   5       74.67       84.61     15.37 o 
  11  -1   5        8.06       12.79     22.20 o 
 -13   0   5       12.11       28.42     18.62 o 
 -12   0   5       48.57       56.74     19.88 o 
 -11   0   5       56.24       47.67     21.35 o 
 -10   0   5      588.66      617.18     26.30 o 
  -9   0   5       12.80       11.41      7.73 o 
  -8   0   5     1406.43     1410.93     34.56 o 
  -7   0   5       28.84       41.90     15.66 o 
  -6   0   5      114.22      117.08     12.85 o 
  -5   0   5     1780.68     1710.35     45.93 o 
  -4   0   5        1.99        4.03      3.05 o 
  -3   0   5      323.61      277.79     11.90 o 
  -2   0   5        0.87       -1.34      1.34 o 
  -1   0   5      849.06      836.10     17.12 o 
   0   0   5     4685.84     5051.58     59.74 o 
   1   0   5      201.43      226.15     12.46 o 
   2   0   5     2187.11     2294.89     28.82 o 
   3   0   5       14.25       14.83      2.59 o 
   4   0   5      356.62      321.60     10.62 o 
   5   0   5      134.23      127.50     19.13 o 
   6   0   5      418.28      382.18     21.11 o 
   7   0   5      165.80      166.05     15.64 o 
   8   0   5        0.62       -2.89      6.87 o 
   9   0   5      193.16      171.91     18.90 o 
  10   0   5        4.61       14.92     21.32 o 
 -13   1   5       17.07       12.44     17.16 o 
 -12   1   5       19.00       14.26     11.19 o 
 -11   1   5      128.61      133.03     17.55 o 
 -10   1   5      130.38      127.25     23.72 o 
  -9   1   5      491.94      475.75     28.40 o 
  -8   1   5      303.93      338.04     18.49 o 
  -7   1   5       20.98       11.07      6.55 o 
  -6   1   5       39.55       45.75      7.89 o 
  -5   1   5      402.94      377.81     11.47 o 
  -4   1   5      413.41      408.64     11.08 o 
  -3   1   5     1985.22     1913.86     25.06 o 
  -2   1   5        5.00        3.41      2.21 o 
  -1   1   5      515.40      527.47     10.82 o 
   0   1   5      214.97      211.93      7.61 o 
   1   1   5       48.10       33.34      5.86 o 
   2   1   5     5566.18     5358.25     59.61 o 
   3   1   5        2.56        5.37      2.48 o 
   4   1   5      750.62      810.65     18.85 o 
   5   1   5      452.89      487.46     28.50 o 
   6   1   5      350.66      327.25     20.60 o 
   7   1   5      789.00      812.12     30.43 o 
   8   1   5        1.59       -3.62      7.76 o 
   9   1   5       15.34        3.41     10.53 o 
  10   1   5       28.75       11.54     17.81 o 
 -13   2   5      166.07      159.85     27.40 o 
 -12   2   5       55.89       68.03     13.07 o 
 -11   2   5        1.28        2.85      6.83 o 
 -10   2   5       35.64       30.60      7.71 o 
  -9   2   5       28.98       28.68      7.79 o 
  -8   2   5      160.16      173.20     13.18 o 
  -7   2   5       55.14       47.35      4.75 o 
  -6   2   5       29.24       33.23      5.47 o 
  -5   2   5       23.69       28.98      3.85 o 
  -4   2   5      126.88      118.41      8.07 o 
  -3   2   5     1734.62     1695.98     23.02 o 
  -2   2   5      164.88      167.11      8.10 o 
  -1   2   5      296.42      319.06      9.56 o 
   0   2   5       29.31       44.08      4.55 o 
   1   2   5      233.64      241.09     11.01 o 
   2   2   5      124.61      108.15      8.15 o 
   3   2   5       10.32       12.48      3.96 o 
   4   2   5      130.48      127.25      9.36 o 
   5   2   5      247.63      247.50     20.18 o 
   6   2   5      308.58      279.85     21.12 o 
   7   2   5      304.77      289.61     25.85 o 
   8   2   5        4.82       11.32     10.24 o 
   9   2   5       70.80       65.16     16.98 o 
  10   2   5        3.87       69.23     29.60 o 
 -13   3   5       75.19       48.99     14.65 o 
 -12   3   5       51.43       53.59     11.71 o 
 -11   3   5      150.71      158.85     19.30 o 
 -10   3   5      174.03      208.98     23.02 o 
  -9   3   5      147.52      138.03     13.15 o 
  -8   3   5      345.48      361.10     21.52 o 
  -7   3   5       46.79       40.48      7.17 o 
  -6   3   5        4.35        0.73      3.64 o 
  -5   3   5        1.76       -0.73      2.14 o 
  -4   3   5      170.94      188.22      6.42 o 
  -3   3   5     1664.65     1681.92     23.97 o 
  -2   3   5       48.64       39.71      5.65 o 
  -1   3   5       66.89       69.39      5.81 o 
   0   3   5     1363.93     1562.69     24.74 o 
   1   3   5      165.05      150.98      9.88 o 
   2   3   5      170.10      173.82     18.27 o 
   3   3   5      251.95      267.55     17.04 o 
   4   3   5      514.25      574.25     39.96 o 
   5   3   5       84.26       93.37     14.24 o 
   6   3   5      306.58      246.46     23.83 o 
   7   3   5       88.38       79.32     15.37 o 
   8   3   5      372.11      471.61     37.03 o 
   9   3   5       10.54       -0.23     12.41 o 
 -13   4   5       14.16       16.33     12.64 o 
 -12   4   5        0.25        9.62      8.82 o 
 -11   4   5       12.57       23.24      8.78 o 
 -10   4   5      895.23      934.19     33.49 o 
  -9   4   5        4.83        3.89      6.38 o 
  -8   4   5      286.79      254.80     26.42 o 
  -7   4   5      523.63      516.33     20.58 o 
  -6   4   5      817.53      981.34     37.16 o 
  -5   4   5      730.98      748.02     16.43 o 
  -4   4   5      872.79      939.91     17.93 o 
  -3   4   5      307.36      293.61     10.05 o 
  -2   4   5      750.74      898.63     24.87 o 
  -1   4   5       89.77       95.71      6.59 o 
   0   4   5     2431.68     2571.55     36.48 o 
   1   4   5       62.34       62.71     11.08 o 
   2   4   5      417.60      379.81     19.62 o 
   3   4   5       19.89        9.04      5.74 o 
   4   4   5      704.78      688.55     31.40 o 
   5   4   5        0.47       -1.55      7.09 o 
   6   4   5        0.99       -0.02      8.21 o 
   7   4   5        2.02        2.24     10.30 o 
   8   4   5       18.84       20.85     13.28 o 
 -13   5   5       15.51        9.96     12.50 o 
 -12   5   5        2.05        2.84      8.11 o 
 -11   5   5      109.05      110.35     12.97 o 
 -10   5   5      300.09      298.91     19.37 o 
  -9   5   5      313.71      360.37     20.06 o 
  -8   5   5       36.53       34.76      7.73 o 
  -7   5   5      357.49      337.16     18.52 o 
  -6   5   5     1242.83     1296.69     34.51 o 
  -5   5   5       29.52       37.68      5.39 o 
  -4   5   5      173.83      188.29     11.11 o 
  -3   5   5      186.85      181.66     10.56 o 
  -2   5   5      279.10      295.35     13.74 o 
  -1   5   5       25.92       23.81      4.06 o 
   0   5   5      718.44      675.12     19.15 o 
   1   5   5       57.88       47.19      7.81 o 
   2   5   5      672.14      688.56     49.79 o 
   3   5   5        0.01       -3.63      6.39 o 
   4   5   5      490.76      491.64     31.78 o 
   5   5   5      206.64      206.30     22.95 o 
   6   5   5      640.25      715.32     39.82 o 
   7   5   5       71.75       58.85     18.06 o 
   8   5   5      315.56      386.56     61.51 o 
 -13   6   5        8.86        0.36     12.75 o 
 -12   6   5        1.37        5.24     10.66 o 
 -11   6   5      125.45      111.89     13.69 o 
 -10   6   5       45.59       54.34     15.69 o 
  -9   6   5        0.05        6.74      6.20 o 
  -8   6   5       29.71       24.57      7.12 o 
  -7   6   5      186.57      201.58     15.72 o 
  -6   6   5       39.47       53.82     12.65 o 
  -5   6   5      371.47      402.37     27.90 o 
  -4   6   5      115.41       99.19     12.69 o 
  -3   6   5      155.14      159.75     13.45 o 
  -2   6   5     1504.59     1451.59     37.99 o 
  -1   6   5      301.77      333.78     15.89 o 
   0   6   5     1321.47     1342.04     34.01 o 
   1   6   5       33.79       44.73      9.93 o 
   2   6   5       40.04       16.15      7.34 o 
   3   6   5       20.24       35.55     16.18 o 
   4   6   5      110.90      105.79     17.33 o 
   5   6   5        9.08       21.09     11.05 o 
   6   6   5      127.39      143.55     21.71 o 
   7   6   5       54.18       70.28     32.86 o 
 -13   7   5      222.64      258.78     35.41 o 
 -12   7   5       69.59       74.06     15.38 o 
 -11   7   5       47.88       28.26     16.03 o 
 -10   7   5        4.88       -2.27      6.45 o 
  -9   7   5        7.50       12.81      7.35 o 
  -8   7   5       23.95       20.05      7.43 o 
  -7   7   5       25.02       36.80     11.37 o 
  -6   7   5       32.67       21.06      7.19 o 
  -5   7   5     1380.93     1463.93     74.37 o 
  -4   7   5       57.20       41.95     15.24 o 
  -3   7   5      926.16      923.43     30.40 o 
  -2   7   5      590.96      570.74     29.72 o 
  -1   7   5      151.96      163.16     14.54 o 
   0   7   5      340.29      322.21     20.19 o 
   1   7   5       60.35       37.91     10.06 o 
   2   7   5      432.47      378.65     28.25 o 
   3   7   5        7.99        7.59     11.60 o 
   4   7   5      111.56      122.30     19.11 o 
   5   7   5       87.66       85.10     17.94 o 
   6   7   5       91.28      135.38     22.79 o 
 -13   8   5       37.36       57.52     21.43 o 
 -12   8   5        0.45       -2.53     13.71 o 
 -11   8   5      384.65      415.17     36.55 o 
 -10   8   5      263.41      276.67     23.38 o 
  -9   8   5      552.30      528.19     28.22 o 
  -8   8   5        0.71       -2.77      5.93 o 
  -7   8   5        4.73       -2.43      5.97 o 
  -6   8   5        0.94        0.22      6.17 o 
  -5   8   5     1397.55     1397.65     47.78 o 
  -4   8   5      813.14      737.15     41.76 o 
  -3   8   5       24.75       25.70      9.33 o 
  -2   8   5        0.21       -4.32      6.80 o 
  -1   8   5      139.79      136.18     14.87 o 
   0   8   5      125.36       98.97     16.41 o 
   1   8   5      108.87       99.19     16.37 o 
   2   8   5       58.07       98.06     46.21 o 
   3   8   5       13.05       12.78     10.52 o 
   4   8   5      359.54      363.87     32.43 o 
   5   8   5       16.99       -0.28     11.44 o 
 -13   9   5      151.79      170.54     30.73 o 
 -12   9   5      112.69       97.60     30.41 o 
 -11   9   5      336.50      376.39     27.85 o 
 -10   9   5      247.01      247.23     22.99 o 
  -9   9   5        0.81      -11.79     18.09 o 
  -8   9   5        7.97       -4.58      7.56 o 
  -7   9   5       76.27       92.86     15.41 o 
  -6   9   5       12.26       10.06     12.10 o 
  -5   9   5       24.25       10.68      9.19 o 
  -4   9   5      523.04      563.42     32.21 o 
  -3   9   5        0.03        8.79      9.28 o 
  -2   9   5      368.92      405.61     30.02 o 
  -1   9   5      102.92      114.71     14.61 o 
   0   9   5      501.03      566.41     27.72 o 
   1   9   5        4.84       22.54     10.39 o 
   2   9   5       21.04       11.29     10.47 o 
   3   9   5        4.17        6.28     12.73 o 
   4   9   5       38.11       26.82     13.63 o 
   5   9   5      197.26      274.10     64.40 o 
 -12  10   5       69.73      102.59     34.11 o 
 -11  10   5      382.61      344.41     32.41 o 
 -10  10   5      178.75      182.87     29.45 o 
  -9  10   5      131.19       94.50     15.91 o 
  -8  10   5       25.08       17.52     10.91 o 
  -7  10   5       60.17       55.26     13.80 o 
  -6  10   5       15.94       14.04     10.21 o 
  -5  10   5       37.90       20.23     10.39 o 
  -4  10   5      522.82      521.18     48.03 o 
  -3  10   5       44.25       48.21     20.88 o 
  -2  10   5       24.06       19.60     17.56 o 
  -1  10   5       43.32       46.41     11.30 o 
   0  10   5        0.07       -0.07      7.58 o 
   1  10   5        0.61        7.78     10.09 o 
   2  10   5       30.71        3.86     29.78 o 
   3  10   5        5.89       -2.18     11.57 o 
   4  10   5       26.12       28.61     16.09 o 
 -12  11   5        7.02       -4.39     23.83 o 
 -11  11   5        6.23        5.02     21.32 o 
 -10  11   5      158.54      142.61     25.71 o 
  -9  11   5       47.81       41.75     14.05 o 
  -8  11   5        2.26       -2.57     10.14 o 
  -7  11   5       56.55       52.97     14.69 o 
  -6  11   5       52.17       50.32     14.80 o 
  -5  11   5      739.21      748.05     61.89 o 
  -4  11   5        1.38        3.74     10.37 o 
  -3  11   5       38.85       20.77     12.57 o 
  -2  11   5       20.85       34.01     13.97 o 
  -1  11   5      174.00      192.37     55.93 o 
   0  11   5      268.06      269.04     30.95 o 
   1  11   5        0.00      -16.68     16.68 o 
   2  11   5      311.13      287.31     46.90 o 
 -11  12   5        6.76      -16.18     16.18 o 
 -10  12   5       32.60       77.75     26.71 o 
  -9  12   5        0.44       -4.35     11.16 o 
  -8  12   5       69.42       56.06     19.38 o 
  -7  12   5       96.91       93.02     18.87 o 
  -6  12   5      114.13      102.74     40.38 o 
  -5  12   5      106.27      103.94     19.55 o 
  -4  12   5        5.41        6.59     12.04 o 
  -3  12   5       97.70       84.75     18.62 o 
  -2  12   5      149.24      207.39     26.92 o 
  -1  12   5       41.98       23.83     19.81 o 
   0  12   5       37.22       43.51     17.71 o 
   1  12   5       65.78      123.03     32.98 o 
 -10  13   5        1.16       21.65     15.98 o 
  -9  13   5       40.85       22.36     15.37 o 
  -8  13   5      130.32      112.57     22.03 o 
  -7  13   5       23.44       33.83     15.54 o 
  -6  13   5        7.94       -9.74     12.67 o 
  -5  13   5       26.83       30.40     15.00 o 
  -4  13   5       33.27       36.19     15.24 o 
  -3  13   5       11.68        7.21     14.08 o 
  -2  13   5        1.54        5.52     21.19 o 
  -1  13   5        0.06       -8.53     20.94 o 
  -8  14   5        5.04        8.13     15.92 o 
  -7  14   5       92.90      126.11     24.39 o 
  -6  14   5      104.48      132.85     24.64 o 
  -5  14   5       43.26       44.80     18.48 o 
  -4  14   5       64.70       60.07     28.34 o 
  -3  14   5       41.47       35.24     26.84 o 
   2 -18   6       42.30        9.77     28.61 o 
   3 -18   6       45.67       36.15     16.75 o 
   4 -18   6       50.47       56.90     24.71 o 
   5 -18   6        0.16      -17.81     17.81 o 
   6 -18   6      176.20      270.04     31.39 o 
   7 -18   6       33.50       23.58     15.71 o 
  -1 -17   6        3.47       -0.72     16.45 o 
   0 -17   6        7.62       -5.21     13.98 o 
   1 -17   6       21.73       12.06     14.28 o 
   2 -17   6       11.48      -12.52     26.66 o 
   3 -17   6       11.22      -12.41     23.26 o 
   4 -17   6        4.75        8.85     12.78 o 
   5 -17   6       14.08        5.50     10.32 o 
   6 -17   6      209.62      210.31     27.53 o 
   7 -17   6        4.77       -3.72     12.30 o 
   8 -17   6       46.37       62.96     18.62 o 
   9 -17   6       26.14       25.68     15.60 o 
  -2 -16   6        3.04       26.36     16.37 o 
  -1 -16   6      125.27       82.73     41.57 o 
   0 -16   6      100.27       98.92     23.33 o 
   1 -16   6      165.56      163.63     51.54 o 
   2 -16   6        4.15      -17.75     18.11 o 
   3 -16   6        0.02       -6.79      9.00 o 
   4 -16   6      505.61      601.06     32.35 o 
   5 -16   6       14.59       17.52      9.88 o 
   6 -16   6      116.19      168.55     33.11 o 
   7 -16   6        5.43        6.10     13.08 o 
   8 -16   6      378.28      471.68     40.88 o 
   9 -16   6      245.40      223.16     30.23 o 
  10 -16   6      303.62      318.08     36.53 o 
  -4 -15   6       92.35      108.91     22.60 o 
  -3 -15   6       19.20       28.24     20.99 o 
  -2 -15   6       10.43        5.62     14.48 o 
  -1 -15   6      171.78      180.44     24.87 o 
   0 -15   6       18.56       16.97     11.81 o 
   1 -15   6       16.87       20.83     12.73 o 
   2 -15   6        0.07      -13.75     21.98 o 
   3 -15   6        1.82        0.11      7.21 o 
   4 -15   6      620.02      661.29     31.20 o 
   5 -15   6       68.15       49.89     11.61 o 
   6 -15   6      105.71       84.32     14.11 o 
   7 -15   6       29.19       16.76     12.99 o 
   8 -15   6        0.12        1.36     12.12 o 
   9 -15   6      359.46      387.72     40.57 o 
  10 -15   6        3.61       17.19     15.06 o 
  11 -15   6       71.41       57.52     21.82 o 
  -5 -14   6       44.24       54.68     27.59 o 
  -4 -14   6        2.95       -8.17     11.01 o 
  -3 -14   6       49.73       33.17     15.91 o 
  -2 -14   6       48.91       20.56     13.07 o 
  -1 -14   6      275.29      292.74     29.85 o 
   0 -14   6       28.31       14.12     10.69 o 
   1 -14   6      116.33      101.52     37.00 o 
   2 -14   6      556.14      550.06     28.13 o 
   3 -14   6      137.84      122.50     21.78 o 
   4 -14   6      932.16      891.54     33.56 o 
   5 -14   6       17.52       13.12      8.06 o 
   6 -14   6       14.31        3.06      7.69 o 
   7 -14   6      252.20      306.77     36.39 o 
   8 -14   6      133.64       81.68     32.29 o 
   9 -14   6       16.38        4.88     12.18 o 
  10 -14   6        0.10        7.25     14.67 o 
  11 -14   6       67.46       60.45     20.22 o 
  -6 -13   6       57.98       81.27     31.73 o 
  -5 -13   6       17.40       12.88     14.93 o 
  -4 -13   6       21.15       12.37     11.49 o 
  -3 -13   6       27.46       42.86     14.72 o 
  -2 -13   6       46.15       42.33     13.82 o 
  -1 -13   6      130.55      178.38     22.08 o 
   0 -13   6       28.22       19.58      9.94 o 
   1 -13   6       86.86       62.19      9.88 o 
   2 -13   6       22.35       18.26      7.35 o 
   3 -13   6       14.41       12.85      6.42 o 
   4 -13   6       21.80       10.76      6.89 o 
   5 -13   6        2.74       13.42      7.53 o 
   6 -13   6        8.45        3.29      7.14 o 
   7 -13   6        9.96        4.12      7.45 o 
   8 -13   6      495.30      441.96     45.02 o 
   9 -13   6      258.88      237.92     29.08 o 
  10 -13   6      137.47      143.08     25.07 o 
  11 -13   6       54.58       62.76     19.77 o 
  -7 -12   6       76.74      136.45     40.76 o 
  -6 -12   6       89.64      118.39     34.11 o 
  -5 -12   6      486.75      512.43     37.39 o 
  -4 -12   6       95.67       57.06     11.15 o 
  -3 -12   6       16.44       14.12      8.72 o 
  -2 -12   6      473.72      450.98     55.93 o 
  -1 -12   6       77.28       59.97     29.41 o 
   0 -12   6      120.80      112.18     11.96 o 
   1 -12   6       88.48       65.58      9.65 o 
   2 -12   6      166.62      180.74     13.84 o 
   3 -12   6       78.60       72.22      9.39 o 
   4 -12   6      363.48      345.72     21.96 o 
   5 -12   6        4.04        4.91      7.03 o 
   6 -12   6        4.23        5.26      6.86 o 
   7 -12   6       76.65       54.84     10.85 o 
   8 -12   6        6.73       18.32      8.67 o 
   9 -12   6       64.20       91.04     18.18 o 
  10 -12   6       40.90       58.51     16.83 o 
  11 -12   6       13.47       10.32     15.14 o 
  12 -12   6       42.64       62.78     22.57 o 
  -8 -11   6      124.08      125.28     26.61 o 
  -7 -11   6        3.45       13.76     14.74 o 
  -6 -11   6      212.44      235.77     22.07 o 
  -5 -11   6      436.36      503.65     29.81 o 
  -4 -11   6      301.30      325.74     20.48 o 
  -3 -11   6      150.87      127.89     13.03 o 
  -2 -11   6       68.37       60.39     10.39 o 
  -1 -11   6        0.08       -2.02      3.83 o 
   0 -11   6      121.36      107.75     12.10 o 
   1 -11   6       39.95       37.73      7.35 o 
   2 -11   6      215.27      191.76     15.75 o 
   3 -11   6      129.46      110.74     22.25 o 
   4 -11   6     4462.18     4043.61     82.70 o 
   5 -11   6      706.50      642.83     39.67 o 
   6 -11   6       10.76       15.68      5.35 o 
   7 -11   6        0.08        2.55      4.75 o 
   8 -11   6      147.08      154.01     12.61 o 
   9 -11   6        9.86       -1.56      6.00 o 
  10 -11   6      126.04      143.00     23.08 o 
  11 -11   6      106.41       60.51     19.22 o 
  12 -11   6        3.21       -2.13     16.24 o 
  -8 -10   6      197.33      152.73     26.77 o 
  -7 -10   6       98.64       99.68     20.09 o 
  -6 -10   6      281.90      267.61     25.83 o 
  -5 -10   6      286.33      315.83     23.36 o 
  -4 -10   6      238.36      260.49     17.71 o 
  -3 -10   6     1239.33     1257.05     32.85 o 
  -2 -10   6      347.85      360.39     20.12 o 
  -1 -10   6       94.40       72.46      7.03 o 
   0 -10   6       52.16       45.58      6.11 o 
   1 -10   6      478.96      467.62     12.97 o 
   2 -10   6     1296.64     1339.29     31.08 o 
   3 -10   6        0.74       -2.43      4.04 o 
   4 -10   6      172.38      166.37     13.43 o 
   5 -10   6       95.45       86.84      8.08 o 
   6 -10   6      558.07      584.09     19.50 o 
   7 -10   6       26.87       24.31      6.99 o 
   8 -10   6       11.56       16.88      6.31 o 
   9 -10   6       42.44       39.98      8.79 o 
  10 -10   6        1.62        1.54      7.94 o 
  11 -10   6      242.84      249.07     23.49 o 
  12 -10   6       10.75       22.10     13.70 o 
  -9  -9   6       14.87      -21.95     21.95 o 
  -8  -9   6       54.41       48.98     17.75 o 
  -7  -9   6        2.87       14.53      9.22 o 
  -6  -9   6       13.70        9.85      8.07 o 
  -5  -9   6       88.31       93.62     24.83 o 
  -4  -9   6       62.42       51.76      8.92 o 
  -3  -9   6      500.87      543.36     20.27 o 
  -2  -9   6      208.36      212.76      9.07 o 
  -1  -9   6      264.38      270.07     12.25 o 
   0  -9   6        0.36       11.53      7.15 o 
   1  -9   6      118.41      112.62      7.73 o 
   2  -9   6      464.47      451.35     18.38 o 
   3  -9   6      168.83      161.28     15.86 o 
   4  -9   6      252.91      219.45      9.75 o 
   5  -9   6      218.30      204.34     14.91 o 
   6  -9   6      296.63      267.91     14.91 o 
   7  -9   6      668.11      651.37     22.97 o 
   8  -9   6       68.98       64.22      9.06 o 
   9  -9   6      330.87      318.47     21.03 o 
  10  -9   6       47.54       30.47      7.76 o 
  11  -9   6       27.57       51.86     15.35 o 
  12  -9   6        1.16        0.86     11.97 o 
 -10  -8   6        9.38        0.79     16.57 o 
  -9  -8   6        6.53       -5.47     13.92 o 
  -8  -8   6      170.96      165.70     26.07 o 
  -7  -8   6      140.25      122.31     16.18 o 
  -6  -8   6        0.72       -6.65      7.25 o 
  -5  -8   6       19.35       14.08      7.06 o 
  -4  -8   6      477.31      452.55     19.03 o 
  -3  -8   6      594.10      592.07     22.84 o 
  -2  -8   6       50.18       53.78      5.69 o 
  -1  -8   6      115.78      105.16     13.23 o 
   0  -8   6        3.56        1.03      3.57 o 
   1  -8   6      151.30      140.14      8.00 o 
   2  -8   6      454.28      403.08     13.50 o 
   3  -8   6      323.54      344.89     16.12 o 
   4  -8   6     1324.33     1394.05     30.08 o 
   5  -8   6      168.65      157.62     15.57 o 
   6  -8   6      591.32      552.83     19.23 o 
   7  -8   6      171.39      180.91     13.27 o 
   8  -8   6      420.61      369.00     19.62 o 
   9  -8   6      123.65      118.67     10.97 o 
  10  -8   6       15.56       13.31      8.16 o 
  11  -8   6        0.25       13.51     11.70 o 
  12  -8   6      103.47      124.61     20.49 o 
 -10  -7   6       10.64        4.49     13.69 o 
  -9  -7   6      137.45      109.99     22.96 o 
  -8  -7   6      449.42      499.00     33.79 o 
  -7  -7   6      124.72      132.75     15.61 o 
  -6  -7   6      145.32      200.62     29.76 o 
  -5  -7   6      312.20      346.79     21.26 o 
  -4  -7   6      113.50      121.87     10.80 o 
  -3  -7   6      629.51      692.33     20.87 o 
  -2  -7   6       52.26       53.74      5.46 o 
  -1  -7   6       22.32       19.94      5.26 o 
   0  -7   6      240.93      307.42     21.45 o 
   1  -7   6      131.27      120.45      6.44 o 
   2  -7   6     1688.95     1751.92     30.49 o 
   3  -7   6        3.31        5.87      2.69 o 
   4  -7   6       50.50       41.17      6.12 o 
   5  -7   6        7.86        6.13      4.16 o 
   6  -7   6     4044.44     3883.21     64.93 o 
   7  -7   6      318.34      309.32     17.55 o 
   8  -7   6      214.25      278.87     12.34 o 
   9  -7   6       29.44       19.56      6.84 o 
  10  -7   6       14.79       10.71      8.18 o 
  11  -7   6      203.82      189.80     18.64 o 
  12  -7   6      109.15      157.38     22.65 o 
 -11  -6   6        9.09       -1.42     16.02 o 
 -10  -6   6       12.25       20.42     14.89 o 
  -9  -6   6       27.50       31.56     15.12 o 
  -8  -6   6      695.80      653.93     30.91 o 
  -7  -6   6      163.49      162.65     16.43 o 
  -6  -6   6       25.10       17.69      7.36 o 
  -5  -6   6      300.84      308.87     24.97 o 
  -4  -6   6      709.43      778.16     28.69 o 
  -3  -6   6      157.32      140.60      7.84 o 
  -2  -6   6     1346.17     1391.12     26.05 o 
  -1  -6   6      479.88      496.70     18.17 o 
   0  -6   6     2647.39     2793.60     50.78 o 
   1  -6   6      157.08      133.93      6.21 o 
   2  -6   6     5004.02     5378.49     89.09 o 
   3  -6   6       96.42      112.63     12.71 o 
   4  -6   6      483.89      449.26     15.37 o 
   5  -6   6       92.34       90.51     11.40 o 
   6  -6   6      443.73      453.25     18.37 o 
   7  -6   6      166.32      146.66      9.44 o 
   8  -6   6      102.92      111.66     14.68 o 
   9  -6   6      383.69      408.56     20.91 o 
  10  -6   6       18.60       21.87      9.93 o 
  11  -6   6      223.81      271.46     34.84 o 
  12  -6   6       22.72       -0.49     15.48 o 
 -11  -5   6        0.99       -3.32     12.82 o 
 -10  -5   6        5.68       17.47     19.81 o 
  -9  -5   6       54.84       40.21     32.48 o 
  -8  -5   6      136.94      160.43     19.75 o 
  -7  -5   6       46.30       46.46      8.44 o 
  -6  -5   6      148.33      162.57     16.54 o 
  -5  -5   6        5.65        9.86      5.63 o 
  -4  -5   6      340.39      327.23     15.69 o 
  -3  -5   6       93.64       69.19      5.89 o 
  -2  -5   6      171.02      176.28     10.34 o 
  -1  -5   6       49.59       41.41      3.41 o 
   0  -5   6      131.97      132.65      5.65 o 
   1  -5   6       22.23        7.72      3.53 o 
   2  -5   6       74.92       93.97      4.89 o 
   3  -5   6      102.59      100.84      8.58 o 
   4  -5   6        0.86        3.11      2.12 o 
   5  -5   6        0.04       -1.34      2.66 o 
   6  -5   6      291.25      251.65     13.41 o 
   7  -5   6       31.20       33.43      9.33 o 
   8  -5   6      703.76      692.68     23.13 o 
   9  -5   6       71.65       61.67     10.22 o 
  10  -5   6      129.43      107.99     16.38 o 
  11  -5   6      354.44      394.91     30.02 o 
  12  -5   6       41.50       42.00     19.08 o 
 -12  -4   6       65.18       64.80     23.96 o 
 -11  -4   6       32.67       42.61     16.87 o 
 -10  -4   6        9.48       14.85     17.24 o 
  -9  -4   6        2.47        5.67      7.69 o 
  -8  -4   6       36.76       37.86      7.23 o 
  -7  -4   6        5.65        8.44      4.94 o 
  -6  -4   6       69.21       58.59      7.13 o 
  -5  -4   6      118.23      107.84      7.51 o 
  -4  -4   6       54.34       75.33      9.00 o 
  -3  -4   6     1396.37     1376.94     28.62 o 
  -2  -4   6        0.89        5.69      2.14 o 
  -1  -4   6      323.28      279.27      7.34 o 
   0  -4   6      422.51      397.67      9.10 o 
   1  -4   6      240.81      187.63      7.15 o 
   2  -4   6     2709.48     2939.21     53.89 o 
   3  -4   6       24.99       24.80      2.70 o 
   4  -4   6     3206.32     3171.62     46.92 o 
   5  -4   6      277.22      289.64     13.70 o 
   6  -4   6     2987.53     2967.27     46.76 o 
   7  -4   6       27.93       29.05      6.72 o 
   8  -4   6       23.13       41.13      7.89 o 
   9  -4   6      217.00      217.57     16.75 o 
  10  -4   6        2.89       -1.73     11.79 o 
  11  -4   6       91.01      118.78     24.36 o 
 -12  -3   6       22.95        5.39     17.13 o 
 -11  -3   6        7.85        7.86     12.49 o 
 -10  -3   6       38.21       36.17     15.33 o 
  -9  -3   6      134.15      128.14     19.85 o 
  -8  -3   6       53.16       58.17      9.18 o 
  -7  -3   6       25.09       13.88      9.26 o 
  -6  -3   6      366.38      330.47     15.23 o 
  -5  -3   6        7.05        5.66      3.80 o 
  -4  -3   6     2671.92     2855.60     44.22 o 
  -3  -3   6       38.38       43.99      3.71 o 
  -2  -3   6      150.25      199.92      6.20 o 
  -1  -3   6       11.94        7.92      2.38 o 
   0  -3   6       68.88       46.33      4.36 o 
   1  -3   6      284.76      244.82     11.76 o 
   2  -3   6     4518.27     4676.83     91.62 o 
   3  -3   6       22.26       24.73      6.94 o 
   4  -3   6       16.24        4.71      2.53 o 
   5  -3   6       73.10       52.91      5.22 o 
   6  -3   6     1623.90     1676.65     39.46 o 
   7  -3   6      763.38      747.73     25.92 o 
   8  -3   6        0.08        1.45      5.94 o 
   9  -3   6       24.95       23.08      8.01 o 
  10  -3   6        0.72        3.95     11.40 o 
  11  -3   6       68.19       84.20     21.24 o 
 -12  -2   6       76.67       78.43     21.23 o 
 -11  -2   6        8.54        1.91     11.45 o 
 -10  -2   6      303.64      332.09     24.36 o 
  -9  -2   6      144.59      128.28     12.42 o 
  -8  -2   6      369.32      387.21     29.16 o 
  -7  -2   6        0.23        6.68     17.03 o 
  -6  -2   6       15.19       14.24      5.16 o 
  -5  -2   6     3502.10     3482.36     53.15 o 
  -4  -2   6     3055.31     3379.86     70.88 o 
  -3  -2   6      144.36      127.48      8.43 o 
  -2  -2   6     3415.06     3613.67     54.64 o 
  -1  -2   6     1183.30     1176.13     24.87 o 
   0  -2   6     1985.30     2051.74     51.49 o 
   1  -2   6      794.49      771.44     24.51 o 
   2  -2   6     2047.74     2314.46     31.31 o 
   3  -2   6      130.95      143.30      9.98 o 
   4  -2   6      571.67      511.83     17.45 o 
   5  -2   6       11.77        8.40      4.44 o 
   6  -2   6      410.46      408.89     19.09 o 
   7  -2   6       95.59       64.89      9.98 o 
   8  -2   6      114.97      113.44     16.74 o 
   9  -2   6      108.20      141.45     14.83 o 
  10  -2   6       56.85       62.35     18.45 o 
  11  -2   6       21.26       -3.89     19.19 o 
 -13  -1   6       21.34       13.45     20.25 o 
 -12  -1   6        8.52       -3.98     14.66 o 
 -11  -1   6        8.30       -8.53     10.23 o 
 -10  -1   6      536.45      511.16     22.76 o 
  -9  -1   6       27.18       17.68      6.53 o 
  -8  -1   6      914.02      992.80     37.60 o 
  -7  -1   6      105.62      126.54     11.46 o 
  -6  -1   6      281.91      301.49     16.69 o 
  -5  -1   6        5.44        0.62      3.19 o 
  -4  -1   6     1980.05     2136.89     29.58 o 
  -3  -1   6       45.86       23.80      6.30 o 
  -2  -1   6     1898.97     1954.05     40.66 o 
  -1  -1   6     1061.57     1116.69     24.14 o 
   0  -1   6      477.14      514.11     13.84 o 
   1  -1   6      379.75      351.51     17.08 o 
   2  -1   6       28.48       28.69      3.75 o 
   3  -1   6       43.41       44.90      3.91 o 
   4  -1   6       17.86       17.74      3.84 o 
   5  -1   6      693.14      733.98     23.49 o 
   6  -1   6        2.43        0.64      6.29 o 
   7  -1   6       20.46        6.43      6.67 o 
   8  -1   6       95.54      103.59     13.99 o 
   9  -1   6      413.49      463.12     76.63 o 
  10  -1   6       14.97       22.14     16.17 o 
 -13   0   6        0.00      -12.09     16.09 o 
 -12   0   6       20.23       11.27     14.46 o 
 -11   0   6      241.60      272.13     27.90 o 
 -10   0   6      719.97      744.10     26.99 o 
  -9   0   6        8.03       -3.22      5.97 o 
  -8   0   6      352.53      371.22     19.59 o 
  -7   0   6        9.06        8.53      5.87 o 
  -6   0   6      119.44      119.75      8.59 o 
  -5   0   6      128.94      128.74      8.22 o 
  -4   0   6     3617.70     3600.21     66.20 o 
  -3   0   6     1588.71     1662.97     32.22 o 
  -2   0   6     1078.99     1111.76     24.29 o 
  -1   0   6     1920.84     1861.80     27.27 o 
   0   0   6       89.89       78.52      5.29 o 
   1   0   6       12.60       11.16      3.18 o 
   2   0   6      201.06      203.51     10.09 o 
   3   0   6        3.04        3.85      2.70 o 
   4   0   6       27.58       26.13      5.10 o 
   5   0   6       72.35       60.24     11.36 o 
   6   0   6      531.97      458.74     22.31 o 
   7   0   6        1.54        3.89      6.47 o 
   8   0   6       48.68       50.29     11.27 o 
   9   0   6       38.42       54.03     17.20 o 
  10   0   6       29.85       13.54     21.70 o 
 -13   1   6       39.00       17.48     17.96 o 
 -12   1   6       43.11       44.83     13.39 o 
 -11   1   6      458.09      491.28     22.01 o 
 -10   1   6      262.00      286.51     23.10 o 
  -9   1   6      132.33      113.51     12.99 o 
  -8   1   6       24.00       18.47      6.14 o 
  -7   1   6        2.42        1.29      3.76 o 
  -6   1   6      732.39      743.03     18.33 o 
  -5   1   6      706.68      660.57     15.94 o 
  -4   1   6       90.68      101.39      5.65 o 
  -3   1   6       87.76      100.48      4.59 o 
  -2   1   6       31.95       41.55     11.66 o 
  -1   1   6      997.22      984.54     18.22 o 
   0   1   6     3693.41     3817.53     55.69 o 
   1   1   6       53.94       40.15      5.06 o 
   2   1   6       71.60       90.74      7.36 o 
   3   1   6       58.07       53.67      6.06 o 
   4   1   6     4931.46     4482.30     66.71 o 
   5   1   6        0.80       -0.83      4.71 o 
   6   1   6      662.14      665.36     32.03 o 
   7   1   6       14.84       12.27      7.55 o 
   8   1   6       31.89       37.67     12.02 o 
   9   1   6      286.24      295.72     46.78 o 
  10   1   6        0.00        1.76     17.06 o 
 -13   2   6        3.83        6.32     12.10 o 
 -12   2   6      125.98      142.01     19.88 o 
 -11   2   6        0.06       -0.61      6.73 o 
 -10   2   6      501.99      562.74     21.93 o 
  -9   2   6      133.30      153.66     13.33 o 
  -8   2   6        0.15        3.21      4.99 o 
  -7   2   6      588.86      571.22     18.22 o 
  -6   2   6      919.38      907.18     20.68 o 
  -5   2   6      463.65      433.42     12.88 o 
  -4   2   6       18.59       17.23      4.54 o 
  -3   2   6      730.98      731.97     13.49 o 
  -2   2   6     2191.06     2257.06     39.32 o 
  -1   2   6     1362.38     1294.15     47.14 o 
   0   2   6      413.93      400.93     13.37 o 
   1   2   6      104.17      112.90      9.35 o 
   2   2   6     1511.81     1498.26     30.40 o 
   3   2   6      128.64      122.64     14.54 o 
   4   2   6     2991.46     2951.23     61.50 o 
   5   2   6        4.65       -2.18      5.35 o 
   6   2   6       24.45       22.14      8.03 o 
   7   2   6      230.36      250.67     25.16 o 
   8   2   6        3.41        6.82     10.63 o 
   9   2   6      100.48      128.55     33.48 o 
 -13   3   6        3.90       15.30     13.08 o 
 -12   3   6       16.45       20.56     11.95 o 
 -11   3   6        1.95        7.81      7.05 o 
 -10   3   6      500.00      506.74     22.87 o 
  -9   3   6        6.62        5.95     10.37 o 
  -8   3   6       37.27       48.52     16.38 o 
  -7   3   6       69.87       57.61     10.16 o 
  -6   3   6     1042.96     1019.48     20.90 o 
  -5   3   6       36.45       44.26      7.91 o 
  -4   3   6       64.42       70.28      5.72 o 
  -3   3   6        1.49       -0.11      2.60 o 
  -2   3   6       93.31       92.68      8.18 o 
  -1   3   6       81.01       85.64      7.70 o 
   0   3   6       31.52       27.90      5.13 o 
   1   3   6       56.59       45.83      6.19 o 
   2   3   6       14.03       25.16      5.48 o 
   3   3   6        3.11        3.21      5.07 o 
   4   3   6        0.89        9.49      7.81 o 
   5   3   6        4.83        6.44      6.31 o 
   6   3   6        0.64       -0.19      8.22 o 
   7   3   6      426.26      508.31     55.24 o 
   8   3   6       78.85       57.77     19.25 o 
 -13   4   6        2.32        8.85     12.12 o 
 -12   4   6       21.65       28.25     11.05 o 
 -11   4   6        3.30       14.32      9.87 o 
 -10   4   6      162.73      174.88     15.62 o 
  -9   4   6       87.37      104.92     11.57 o 
  -8   4   6       43.83       40.23      8.28 o 
  -7   4   6      194.50      190.15     13.87 o 
  -6   4   6       99.39      139.17     11.73 o 
  -5   4   6      499.76      515.28     14.00 o 
  -4   4   6      335.21      374.58     11.59 o 
  -3   4   6       93.43       82.06      7.57 o 
  -2   4   6      462.36      506.90     16.39 o 
  -1   4   6       28.91       17.82      4.79 o 
   0   4   6      414.62      415.06     23.06 o 
   1   4   6       29.94       27.55      8.16 o 
   2   4   6        7.09        6.83      5.27 o 
   3   4   6      202.97      199.58     16.74 o 
   4   4   6       28.53        4.98      8.11 o 
   5   4   6        1.95        3.57      8.10 o 
   6   4   6      286.72      283.38     76.69 o 
   7   4   6      205.01      184.64     24.30 o 
   8   4   6      337.97      241.79     43.27 o 
 -13   5   6        2.00        2.02     12.36 o 
 -12   5   6      118.64      124.48     18.84 o 
 -11   5   6       31.22        8.33      8.42 o 
 -10   5   6       92.48       70.83     12.62 o 
  -9   5   6       24.86       33.51      8.51 o 
  -8   5   6        6.60       -4.83      7.97 o 
  -7   5   6        0.76        9.61      5.73 o 
  -6   5   6      154.22      164.14     13.32 o 
  -5   5   6       57.30       55.83      9.94 o 
  -4   5   6        0.52       -1.11      3.16 o 
  -3   5   6      564.11      512.94     19.95 o 
  -2   5   6        0.81       -1.83      3.86 o 
  -1   5   6      228.88      239.37     14.31 o 
   0   5   6      640.23      642.96     20.30 o 
   1   5   6        4.95       -0.02      4.33 o 
   2   5   6      116.00      103.25     14.67 o 
   3   5   6       34.03       29.44     10.41 o 
   4   5   6      231.99      178.29     20.61 o 
   5   5   6      112.30      119.27     24.27 o 
   6   5   6       15.21       35.39     13.99 o 
   7   5   6        4.95        9.92     12.84 o 
 -13   6   6      163.65      170.09     29.28 o 
 -12   6   6      298.30      308.02     34.20 o 
 -11   6   6        1.43        8.40     10.54 o 
 -10   6   6      298.66      338.70     21.12 o 
  -9   6   6        4.16        5.16      6.34 o 
  -8   6   6      351.98      362.16     20.68 o 
  -7   6   6      301.86      348.90     20.34 o 
  -6   6   6      743.52      785.47     37.60 o 
  -5   6   6        8.83       18.17      6.33 o 
  -4   6   6       84.13       83.59     15.09 o 
  -3   6   6      654.39      639.39     24.38 o 
  -2   6   6     3094.87     2957.36     80.56 o 
  -1   6   6      363.92      353.81     18.12 o 
   0   6   6      400.23      379.14     21.40 o 
   1   6   6        2.40       10.96      7.21 o 
   2   6   6      158.50      164.69     19.27 o 
   3   6   6        0.42        3.89      7.89 o 
   4   6   6       12.79        9.34      9.36 o 
   5   6   6        0.06        5.36     16.24 o 
   6   6   6       70.94       67.39     22.51 o 
 -13   7   6       13.38       18.07     17.11 o 
 -12   7   6      123.84      143.92     42.45 o 
 -11   7   6      433.73      454.76     32.79 o 
 -10   7   6        3.13       -0.39      8.21 o 
  -9   7   6      102.89      102.38     13.38 o 
  -8   7   6      539.11      549.83     38.69 o 
  -7   7   6       16.70       18.58      7.87 o 
  -6   7   6        0.51        9.88      6.07 o 
  -5   7   6        2.28        0.12      5.13 o 
  -4   7   6       18.77       21.91      7.55 o 
  -3   7   6       34.57       14.87      8.97 o 
  -2   7   6      248.17      228.70     21.64 o 
  -1   7   6      127.85      135.09     14.58 o 
   0   7   6      333.10      325.84     21.12 o 
   1   7   6       37.83       32.92     10.63 o 
   2   7   6      148.64      118.25     17.12 o 
   3   7   6        4.36        3.43      9.48 o 
   4   7   6        8.25        0.71     16.43 o 
   5   7   6        0.13       -2.42     11.25 o 
   6   7   6        2.63      -12.86     13.10 o 
 -13   8   6       16.93        1.89     16.47 o 
 -12   8   6       29.00       -7.55     14.93 o 
 -11   8   6       77.48       31.81     19.94 o 
 -10   8   6       69.04       47.03     20.84 o 
  -9   8   6       88.93      105.70     32.29 o 
  -8   8   6      386.93      367.73     24.73 o 
  -7   8   6       20.18        9.72      7.75 o 
  -6   8   6       82.99       87.86     12.69 o 
  -5   8   6      934.85      962.06     47.66 o 
  -4   8   6      234.95      241.17     22.97 o 
  -3   8   6     1759.50     1828.23     59.53 o 
  -2   8   6      119.31       96.41     15.76 o 
  -1   8   6        0.01        4.36      8.89 o 
   0   8   6      533.82      516.52     27.54 o 
   1   8   6       77.11       86.11     15.51 o 
   2   8   6      804.45      880.79     41.58 o 
   3   8   6       28.22       23.78     12.70 o 
   4   8   6      197.35      161.25     23.42 o 
   5   8   6      199.57      249.15     98.07 o 
 -12   9   6        0.29       -1.17     15.36 o 
 -11   9   6       35.45       14.11     22.39 o 
 -10   9   6       19.80       -5.14     49.79 o 
  -9   9   6        8.44        8.39     22.89 o 
  -8   9   6      602.89      583.48     34.15 o 
  -7   9   6        5.11        8.58      8.22 o 
  -6   9   6      272.85      254.85     29.10 o 
  -5   9   6       87.85       94.33     16.48 o 
  -4   9   6      473.09      506.94     33.72 o 
  -3   9   6      396.28      462.45     33.04 o 
  -2   9   6       15.83       23.62     11.31 o 
  -1   9   6        6.79        0.44      8.09 o 
   0   9   6        5.78        6.48      8.90 o 
   1   9   6       31.29       37.24     12.97 o 
   2   9   6      675.46      846.54     44.45 o 
   3   9   6        3.50       -8.85     10.65 o 
   4   9   6      627.28      775.25     49.41 o 
 -12  10   6       39.11       31.10     25.96 o 
 -11  10   6        0.48       -7.78     19.56 o 
 -10  10   6       23.32       19.40     13.33 o 
  -9  10   6      155.48      124.65     19.99 o 
  -8  10   6      106.41       89.05     35.37 o 
  -7  10   6      262.77      238.65     25.67 o 
  -6  10   6       16.31       13.26     10.79 o 
  -5  10   6        9.21       13.73     10.41 o 
  -4  10   6       32.06       33.61     12.36 o 
  -3  10   6       33.94       45.93     31.60 o 
  -2  10   6       92.61      120.18     24.83 o 
  -1  10   6        7.45       -4.78     11.39 o 
   0  10   6      184.19      197.27     36.75 o 
   1  10   6        2.96       18.23     12.23 o 
   2  10   6       55.01       17.03     13.78 o 
   3  10   6        0.09       17.91     14.68 o 
 -11  11   6        1.82        6.90     22.07 o 
 -10  11   6       27.06       33.23     23.08 o 
  -9  11   6       61.98       35.72     16.24 o 
  -8  11   6       56.46       46.40     22.70 o 
  -7  11   6        9.90       16.38     12.78 o 
  -6  11   6       16.66       11.85     11.46 o 
  -5  11   6       42.14       42.18     14.16 o 
  -4  11   6       76.74       89.13     21.26 o 
  -3  11   6      115.43      108.51     21.51 o 
  -2  11   6       12.32       18.50     20.19 o 
  -1  11   6       35.09       18.44     21.95 o 
   0  11   6      110.44      139.21     34.49 o 
   1  11   6       47.29       96.57     29.97 o 
 -10  12   6       87.97      139.33     41.26 o 
  -9  12   6       18.25       18.78     14.76 o 
  -8  12   6      211.25      190.41     24.75 o 
  -7  12   6        6.39        2.04     11.60 o 
  -6  12   6        0.22      -10.64     10.64 o 
  -5  12   6       84.79       94.30     20.05 o 
  -4  12   6        5.88        7.49     12.78 o 
  -3  12   6       20.24        5.59     13.37 o 
  -2  12   6       11.82       -2.13     20.07 o 
  -1  12   6       76.62       37.62     27.21 o 
   0  12   6       12.33       39.88     26.59 o 
  -9  13   6       68.22       62.45     30.98 o 
  -8  13   6       25.12       20.27     15.26 o 
  -7  13   6        7.94        2.76     14.07 o 
  -6  13   6       34.19       20.18     15.47 o 
  -5  13   6        4.35       10.67     15.28 o 
  -4  13   6       58.45       54.82     30.41 o 
  -3  13   6        8.12       10.79     23.70 o 
  -2  13   6      122.74      173.94     40.13 o 
   1 -18   7      148.80      158.64     33.85 o 
   2 -18   7        9.28        3.38     28.67 o 
   3 -18   7      188.50      180.78     23.05 o 
   4 -18   7       47.49       18.67     17.56 o 
   5 -18   7      112.00      154.63     35.99 o 
   6 -18   7      125.89      119.48     23.30 o 
   7 -18   7      124.93      100.68     21.46 o 
  -1 -17   7        7.50       -4.19     14.07 o 
   0 -17   7       62.74       40.23     18.08 o 
   1 -17   7       64.67       36.02     17.41 o 
   2 -17   7       84.97       69.01     17.51 o 
   3 -17   7        9.46       -2.55      9.76 o 
   4 -17   7        7.45       -8.21     11.66 o 
   5 -17   7        0.58       -7.09      9.41 o 
   6 -17   7      193.62      184.98     25.83 o 
   7 -17   7       73.43       41.03     21.88 o 
   8 -17   7      160.58      170.36     27.63 o 
   9 -17   7       28.16       35.20     18.94 o 
  -3 -16   7        1.76        7.45     16.81 o 
  -2 -16   7      113.65      117.30     37.87 o 
  -1 -16   7        9.53       14.52     14.94 o 
   0 -16   7       62.38       65.50     17.81 o 
   1 -16   7      148.58      184.72     25.28 o 
   2 -16   7      395.90      361.82     28.92 o 
   3 -16   7       80.03       65.94     13.98 o 
   4 -16   7        0.57        1.19      8.73 o 
   5 -16   7       55.43       48.94     11.86 o 
   6 -16   7       56.46       72.84     16.10 o 
   7 -16   7       11.66       22.06     14.08 o 
   8 -16   7      178.48      137.34     42.70 o 
   9 -16   7        4.50       16.02     14.85 o 
  10 -16   7        0.97       -9.39     15.32 o 
  -4 -15   7       50.66       36.87     15.13 o 
  -3 -15   7       14.86       12.56     11.80 o 
  -2 -15   7       55.88       87.32     20.15 o 
  -1 -15   7       13.91        0.13     10.70 o 
   0 -15   7       18.58        4.90     10.98 o 
   1 -15   7      342.86      402.62     33.65 o 
   2 -15   7       52.39       35.37     17.79 o 
   3 -15   7       42.54       60.03     10.69 o 
   4 -15   7       34.30       53.38     16.25 o 
   5 -15   7       83.83       88.48     14.50 o 
   6 -15   7      285.95      283.70     30.00 o 
   7 -15   7        0.09        1.60      8.99 o 
   8 -15   7      227.24      284.84     32.54 o 
   9 -15   7       32.35       23.32     15.15 o 
  10 -15   7       75.58       97.18     32.86 o 
  -5 -14   7        1.09       -7.33     15.11 o 
  -4 -14   7        5.39        0.10     10.93 o 
  -3 -14   7      311.46      325.20     27.07 o 
  -2 -14   7       40.22       21.06     13.45 o 
  -1 -14   7       27.27       59.07     25.52 o 
   0 -14   7       74.53       88.82     16.84 o 
   1 -14   7      259.65      253.80     25.43 o 
   2 -14   7       45.75       57.59     10.06 o 
   3 -14   7       43.96       24.73      8.03 o 
   4 -14   7       81.94       67.81     14.88 o 
   5 -14   7        0.51        3.40      7.16 o 
   6 -14   7     1005.99      992.41     37.91 o 
   7 -14   7       37.57       29.38     13.50 o 
   8 -14   7       10.48       -4.42     10.23 o 
   9 -14   7      192.63      189.47     27.54 o 
  10 -14   7       10.11        9.37     13.73 o 
  11 -14   7       96.45      112.97     24.50 o 
  -6 -13   7        4.19       11.29     23.45 o 
  -5 -13   7       76.83       89.77     19.18 o 
  -4 -13   7      189.02      183.34     20.30 o 
  -3 -13   7       51.24       48.34     12.32 o 
  -2 -13   7        2.57        0.07      9.98 o 
  -1 -13   7      215.49      200.75     23.05 o 
   0 -13   7      302.16      273.72     25.35 o 
   1 -13   7       46.13       60.85      9.79 o 
   2 -13   7      166.73      165.27     13.93 o 
   3 -13   7        0.12       -3.79      5.26 o 
   4 -13   7       17.76       14.90      7.85 o 
   5 -13   7       13.35        5.54      7.12 o 
   6 -13   7       31.19       12.20     10.22 o 
   7 -13   7       19.22       11.41      8.05 o 
   8 -13   7        5.88        4.58      8.20 o 
   9 -13   7       11.33        8.26     12.38 o 
  10 -13   7      231.58      290.73     66.34 o 
  11 -13   7      216.59      258.87     33.75 o 
  -7 -12   7      178.62      172.06     38.75 o 
  -6 -12   7       78.72       66.87     17.35 o 
  -5 -12   7        5.39       -1.00      8.71 o 
  -4 -12   7       20.71       19.03      8.77 o 
  -3 -12   7       34.14       34.89      9.04 o 
  -2 -12   7       22.08       12.05      7.87 o 
  -1 -12   7      288.84      301.21     19.06 o 
   0 -12   7        4.57        8.35      5.98 o 
   1 -12   7     1331.80     1371.04     34.21 o 
   2 -12   7      133.97      105.58     14.06 o 
   3 -12   7       98.83       90.18     10.08 o 
   4 -12   7      926.84      938.54     33.52 o 
   5 -12   7       14.17        3.84      6.94 o 
   6 -12   7      132.35      167.07     19.27 o 
   7 -12   7        5.34        2.65      7.78 o 
   8 -12   7        0.03       -2.38      7.53 o 
   9 -12   7      107.09      103.52     15.15 o 
  10 -12   7       17.22       -5.34     14.86 o 
  11 -12   7      192.78      112.98     24.13 o 
  -8 -11   7      216.22      208.83     69.29 o 
  -7 -11   7        7.22       15.01     15.41 o 
  -6 -11   7      174.91      124.21     26.20 o 
  -5 -11   7        1.36        5.36      8.41 o 
  -4 -11   7       66.62       50.58      9.75 o 
  -3 -11   7      248.81      275.95     17.84 o 
  -2 -11   7        7.87       11.68      6.90 o 
  -1 -11   7      433.98      449.35     16.30 o 
   0 -11   7      174.85      157.36     11.39 o 
   1 -11   7     1368.57     1345.14     27.28 o 
   2 -11   7      531.61      548.33     22.91 o 
   3 -11   7       21.08       28.98      6.85 o 
   4 -11   7      786.78      773.96     31.64 o 
   5 -11   7        3.72       14.59      7.54 o 
   6 -11   7       40.13       33.79      7.62 o 
   7 -11   7       25.78       30.61      8.02 o 
   8 -11   7       61.50       48.50      8.61 o 
   9 -11   7      327.37      375.02     26.43 o 
  10 -11   7        0.02       -3.25     11.68 o 
  11 -11   7      325.47      293.29     35.84 o 
  12 -11   7        0.69       -8.67     15.14 o 
  -8 -10   7      437.89      466.72     80.14 o 
  -7 -10   7        0.35       -0.80      9.51 o 
  -6 -10   7      124.31       94.32     14.73 o 
  -5 -10   7      336.89      338.82     24.08 o 
  -4 -10   7       10.72       13.36      7.86 o 
  -3 -10   7      143.27      132.08     12.17 o 
  -2 -10   7        3.47        3.22      3.73 o 
  -1 -10   7      954.84     1011.72     24.75 o 
   0 -10   7      289.12      309.83     14.75 o 
   1 -10   7      147.62      127.68      7.85 o 
   2 -10   7        2.91        0.77      3.13 o 
   3 -10   7      168.51      167.27      9.82 o 
   4 -10   7        2.54       10.96      5.38 o 
   5 -10   7        8.42        2.02      4.58 o 
   6 -10   7       40.86       33.55      6.96 o 
   7 -10   7      105.06       93.17     10.11 o 
   8 -10   7      945.94      906.04     27.93 o 
   9 -10   7      274.62      269.22     18.62 o 
  10 -10   7       15.11       16.46      8.64 o 
  11 -10   7        0.14        7.83     13.97 o 
  12 -10   7       24.50       22.73     14.30 o 
  -9  -9   7        5.75        8.62     13.50 o 
  -8  -9   7       17.18       27.47     16.41 o 
  -7  -9   7        6.69       -4.35      9.66 o 
  -6  -9   7      547.60      542.65     51.46 o 
  -5  -9   7      157.45      120.45     14.87 o 
  -4  -9   7      180.65      215.06     22.14 o 
  -3  -9   7      145.79      144.76     12.16 o 
  -2  -9   7      140.39      159.40      7.90 o 
  -1  -9   7      162.34      189.38     14.71 o 
   0  -9   7       45.27       52.83      8.94 o 
   1  -9   7       12.13       12.84      3.97 o 
   2  -9   7       32.40       34.81      4.95 o 
   3  -9   7       94.68       78.78     12.26 o 
   4  -9   7     2528.19     2526.24     46.54 o 
   5  -9   7       92.78      119.28     10.69 o 
   6  -9   7      756.88      760.20     27.15 o 
   7  -9   7       41.40       22.09      8.15 o 
   8  -9   7       11.49       14.98      7.01 o 
   9  -9   7       31.35       20.34      8.40 o 
  10  -9   7        0.23       -5.31      7.82 o 
  11  -9   7       39.93       55.70     18.17 o 
  12  -9   7        1.30       -3.96     11.82 o 
 -10  -8   7        2.13        0.71     26.59 o 
  -9  -8   7       22.17        5.59     17.37 o 
  -8  -8   7        1.86        1.10      8.95 o 
  -7  -8   7      224.90      200.53     19.70 o 
  -6  -8   7      254.10      269.73     21.12 o 
  -5  -8   7      343.07      356.63     22.73 o 
  -4  -8   7      329.84      364.64     18.35 o 
  -3  -8   7        0.36        4.36      3.42 o 
  -2  -8   7     1523.11     1692.64     62.16 o 
  -1  -8   7     1206.76     1241.67     30.81 o 
   0  -8   7     1006.56     1148.59     29.86 o 
   1  -8   7      659.99      650.46     20.53 o 
   2  -8   7        0.51        5.78      3.68 o 
   3  -8   7       96.24      107.58     10.62 o 
   4  -8   7     2176.80     2050.69     36.45 o 
   5  -8   7        1.68        4.56      3.61 o 
   6  -8   7     1207.53     1161.09     30.03 o 
   7  -8   7       54.63       44.89     13.69 o 
   8  -8   7      415.13      377.29     14.09 o 
   9  -8   7      520.41      502.47     26.21 o 
  10  -8   7       23.49       42.30     10.95 o 
  11  -8   7       90.38      101.41     14.86 o 
  12  -8   7      234.99      339.49     30.71 o 
 -10  -7   7       11.84       13.23     14.22 o 
  -9  -7   7        5.84       -2.06     12.15 o 
  -8  -7   7       31.12       25.28     10.17 o 
  -7  -7   7        8.23       20.31      8.54 o 
  -6  -7   7      113.63      137.74     15.24 o 
  -5  -7   7      126.35      117.38     13.54 o 
  -4  -7   7      492.77      565.40     15.30 o 
  -3  -7   7      214.63      228.66     10.25 o 
  -2  -7   7      342.86      381.99     15.19 o 
  -1  -7   7     1321.28     1268.20     27.49 o 
   0  -7   7       36.57       41.55      5.41 o 
   1  -7   7        0.50        1.16      2.50 o 
   2  -7   7       31.48       26.67      3.83 o 
   3  -7   7      749.85      750.21     16.08 o 
   4  -7   7       79.21       77.64      6.02 o 
   5  -7   7        8.43        6.62      3.24 o 
   6  -7   7      471.23      439.78     13.78 o 
   7  -7   7       82.50       69.68      6.91 o 
   8  -7   7       39.88       37.18      7.05 o 
   9  -7   7      531.07      514.42     26.25 o 
  10  -7   7       11.09        4.83      8.33 o 
  11  -7   7        9.05       -4.48      9.43 o 
  12  -7   7        7.22       -3.12     15.99 o 
 -11  -6   7      204.76      234.88     50.35 o 
 -10  -6   7        0.39       12.11     13.77 o 
  -9  -6   7       17.65       14.60     13.07 o 
  -8  -6   7       62.57       57.23     20.14 o 
  -7  -6   7      134.82      151.46     16.72 o 
  -6  -6   7       93.21      101.46     15.46 o 
  -5  -6   7      331.87      361.59     22.48 o 
  -4  -6   7        8.41        4.41      4.67 o 
  -3  -6   7      180.64      168.56      9.23 o 
  -2  -6   7      373.58      374.74     16.40 o 
  -1  -6   7     1463.11     1388.07     27.35 o 
   0  -6   7      653.06      667.28     17.04 o 
   1  -6   7      344.60      374.51     10.83 o 
   2  -6   7       38.20       43.32      4.75 o 
   3  -6   7      488.51      503.74     20.74 o 
   4  -6   7      111.32       94.93      6.57 o 
   5  -6   7       10.65        8.09      2.88 o 
   6  -6   7      722.66      695.85     18.09 o 
   7  -6   7       29.12       30.96      9.77 o 
   8  -6   7      572.60      572.79     24.47 o 
   9  -6   7      356.60      371.38     25.87 o 
  10  -6   7      123.97      137.90     18.47 o 
  11  -6   7       61.82       40.49     13.52 o 
 -11  -5   7        0.99       16.42     14.59 o 
 -10  -5   7        9.62        8.63     14.20 o 
  -9  -5   7        0.37       -3.54      9.47 o 
  -8  -5   7       20.89       47.08     10.16 o 
  -7  -5   7      110.50      123.11     10.64 o 
  -6  -5   7       32.62       28.79      9.85 o 
  -5  -5   7      104.30       96.30     23.79 o 
  -4  -5   7      197.57      225.74     12.62 o 
  -3  -5   7     1174.59     1294.31     22.33 o 
  -2  -5   7        9.93       13.14      3.25 o 
  -1  -5   7      267.50      260.98      8.91 o 
   0  -5   7        7.17        7.36      2.93 o 
   1  -5   7       54.34       56.88      5.83 o 
   2  -5   7      850.87     1025.61     28.13 o 
   3  -5   7       27.15       20.03      9.08 o 
   4  -5   7      308.68      315.74      7.79 o 
   5  -5   7       61.17       75.09      6.34 o 
   6  -5   7      992.78      864.65     24.31 o 
   7  -5   7        7.04       12.16      5.76 o 
   8  -5   7       16.93       13.10      6.51 o 
   9  -5   7      299.91      303.67     24.84 o 
  10  -5   7        6.27        5.99     13.43 o 
  11  -5   7       95.59       99.78     18.25 o 
 -12  -4   7        6.50       11.12     19.69 o 
 -11  -4   7        4.90        8.41     16.17 o 
 -10  -4   7      153.57      185.15     27.87 o 
  -9  -4   7      105.14       94.39     18.46 o 
  -8  -4   7       79.98       82.44     10.05 o 
  -7  -4   7       26.82       22.09      6.49 o 
  -6  -4   7      935.40      972.58     26.44 o 
  -5  -4   7      389.54      380.83     21.16 o 
  -4  -4   7       89.69      106.04      7.26 o 
  -3  -4   7      149.54      190.39      8.94 o 
  -2  -4   7      129.11      151.01      6.78 o 
  -1  -4   7      395.60      325.51      9.95 o 
   0  -4   7       89.39      114.92     11.06 o 
   1  -4   7       11.30       15.91      3.89 o 
   2  -4   7      940.29      842.08     23.84 o 
   3  -4   7       92.91       81.33      9.47 o 
   4  -4   7     1185.50     1158.11     28.87 o 
   5  -4   7       25.43       29.17      4.55 o 
   6  -4   7       33.43       24.60      5.88 o 
   7  -4   7      417.10      404.88     19.52 o 
   8  -4   7       63.62       62.51     10.20 o 
   9  -4   7      103.29       56.19     13.26 o 
  10  -4   7       79.44       65.23     15.72 o 
  11  -4   7       18.81      -13.01     13.61 o 
 -12  -3   7        6.86      -13.46     14.37 o 
 -11  -3   7      122.84       87.76     26.02 o 
 -10  -3   7        2.50        2.97      9.27 o 
  -9  -3   7        5.90        4.54      6.45 o 
  -8  -3   7      573.06      580.89     26.78 o 
  -7  -3   7       50.12       74.61     12.50 o 
  -6  -3   7      899.30      910.99     27.14 o 
  -5  -3   7      318.25      318.45     11.83 o 
  -4  -3   7      878.33     1023.64     24.65 o 
  -3  -3   7      203.05      216.70      7.46 o 
  -2  -3   7       35.17       41.04      3.61 o 
  -1  -3   7      636.06      641.26     14.33 o 
   0  -3   7       95.32       82.68      5.09 o 
   1  -3   7      685.21      679.25     20.82 o 
   2  -3   7      233.07      203.42     12.28 o 
   3  -3   7      219.40      202.71     12.34 o 
   4  -3   7      358.64      314.07     10.54 o 
   5  -3   7      395.29      425.73     17.06 o 
   6  -3   7      379.80      380.17     18.08 o 
   7  -3   7        0.09       -4.55      4.55 o 
   8  -3   7        0.08       -1.25      6.32 o 
   9  -3   7       53.47       56.15     13.60 o 
  10  -3   7      283.93      308.46     27.80 o 
  11  -3   7      343.85      322.81     92.30 o 
 -12  -2   7        2.48        8.17     14.40 o 
 -11  -2   7      429.08      422.49     41.33 o 
 -10  -2   7        9.44        4.79      7.15 o 
  -9  -2   7      102.97      113.02     12.30 o 
  -8  -2   7       21.02       27.95     13.72 o 
  -7  -2   7      923.91      926.57     53.67 o 
  -6  -2   7       49.99       50.80      7.04 o 
  -5  -2   7       50.68       51.95      4.97 o 
  -4  -2   7      970.92      920.20     22.56 o 
  -3  -2   7    16295.76    16562.37    214.42 o 
  -2  -2   7      356.90      390.77     16.05 o 
  -1  -2   7     5683.33     6136.34    127.80 o 
   0  -2   7       21.88       25.55      3.97 o 
   1  -2   7      385.77      357.40     21.73 o 
   2  -2   7     2320.22     2279.67     46.75 o 
   3  -2   7       84.51       79.82      8.62 o 
   4  -2   7      196.75      195.92     10.25 o 
   5  -2   7      403.08      399.59     13.04 o 
   6  -2   7      143.04      135.11     14.32 o 
   7  -2   7      515.81      438.85     33.74 o 
   8  -2   7        8.89        1.93      8.38 o 
   9  -2   7        0.27       -9.41      9.46 o 
  10  -2   7       24.42        6.07     16.54 o 
 -13  -1   7      278.00      290.71     39.39 o 
 -12  -1   7        0.14      -12.04     12.04 o 
 -11  -1   7      313.52      230.75     30.26 o 
 -10  -1   7        0.00       -6.33      6.62 o 
  -9  -1   7      527.68      511.58     29.73 o 
  -8  -1   7      129.04      129.96     14.61 o 
  -7  -1   7      523.99      550.29     33.75 o 
  -6  -1   7       77.44       63.50      6.68 o 
  -5  -1   7       33.82       36.35      5.11 o 
  -4  -1   7     2633.08     2474.68     62.52 o 
  -3  -1   7     1841.26     1826.02     40.73 o 
  -2  -1   7     1474.96     1447.69     34.78 o 
  -1  -1   7      401.86      422.56     13.92 o 
   0  -1   7     1043.34     1117.23     25.85 o 
   1  -1   7       43.99       36.84      6.13 o 
   2  -1   7      862.54      867.41     23.08 o 
   3  -1   7      396.04      403.14     11.96 o 
   4  -1   7     1980.05     1948.79     35.06 o 
   5  -1   7       43.38       38.87      7.71 o 
   6  -1   7        0.07        1.11      6.18 o 
   7  -1   7      303.55      360.14     22.30 o 
   8  -1   7       32.03       30.23     13.42 o 
   9  -1   7      198.16      174.75     21.08 o 
  10  -1   7      134.30      148.74     35.87 o 
 -13   0   7       38.03       53.26     20.65 o 
 -12   0   7        0.51       -3.05     12.21 o 
 -11   0   7       32.93       19.06     10.82 o 
 -10   0   7       49.94       24.49      8.80 o 
  -9   0   7       17.98       22.28      8.85 o 
  -8   0   7      431.47      403.87     15.31 o 
  -7   0   7      180.09      178.85     10.72 o 
  -6   0   7      103.89      115.56     11.04 o 
  -5   0   7       16.82       17.38      7.47 o 
  -4   0   7      952.76      997.78     36.59 o 
  -3   0   7       74.62       54.68      7.52 o 
  -2   0   7       15.54       14.38      3.15 o 
  -1   0   7      520.96      498.28     13.13 o 
   0   0   7     1650.57     1759.14     32.67 o 
   1   0   7       97.11      110.11     11.26 o 
   2   0   7     1349.88     1351.54     23.32 o 
   3   0   7        1.83       -2.89      2.89 o 
   4   0   7       60.31       60.19      6.83 o 
   5   0   7       79.14       85.27     10.57 o 
   6   0   7      124.51      123.06     13.77 o 
   7   0   7       90.86       89.17     13.33 o 
   8   0   7        2.28       12.26     15.49 o 
   9   0   7        0.41       -7.79     23.14 o 
 -13   1   7        3.53        7.39     15.70 o 
 -12   1   7        0.14        0.37     10.07 o 
 -11   1   7        1.16       -0.67      7.44 o 
 -10   1   7        1.13        2.97      6.08 o 
  -9   1   7      377.11      388.61     15.03 o 
  -8   1   7       26.95       22.18      5.29 o 
  -7   1   7       47.44       57.83      6.51 o 
  -6   1   7        6.39        8.69      3.30 o 
  -5   1   7       22.89       17.56      4.25 o 
  -4   1   7       59.69       84.08     17.76 o 
  -3   1   7      524.55      487.79     13.10 o 
  -2   1   7      175.02      179.40      8.78 o 
  -1   1   7       89.08       83.36      8.98 o 
   0   1   7       80.49       75.77      8.53 o 
   1   1   7      459.52      474.36     14.92 o 
   2   1   7      595.14      580.52     17.11 o 
   3   1   7       16.57       20.30      4.73 o 
   4   1   7        2.03        0.63      5.16 o 
   5   1   7        6.69       -0.63      5.12 o 
   6   1   7      138.11      170.48     16.15 o 
   7   1   7      310.06      323.71     24.10 o 
   8   1   7       21.61       37.37     20.32 o 
   9   1   7        1.10      -15.80     15.80 o 
 -13   2   7       73.98       82.22     34.30 o 
 -12   2   7      158.93      162.52     20.87 o 
 -11   2   7        6.30        2.57     10.68 o 
 -10   2   7      100.20       97.33     11.19 o 
  -9   2   7        0.97        3.64      5.77 o 
  -8   2   7      173.51      156.90      9.90 o 
  -7   2   7      184.47      208.17     10.02 o 
  -6   2   7      202.45      223.57      9.99 o 
  -5   2   7       95.85      107.28      9.88 o 
  -4   2   7       49.21       41.18      4.14 o 
  -3   2   7     1469.69     1473.28     24.54 o 
  -2   2   7       67.44       74.43      8.76 o 
  -1   2   7     1476.87     1466.51     54.17 o 
   0   2   7      161.97      129.74     11.50 o 
   1   2   7     1142.13     1104.70     25.68 o 
   2   2   7      977.14      912.81     24.66 o 
   3   2   7        5.50        0.17      4.24 o 
   4   2   7       26.22        1.94      5.37 o 
   5   2   7      121.18      136.93     14.76 o 
   6   2   7      378.15      407.24     25.68 o 
   7   2   7      142.25       89.36     16.36 o 
   8   2   7        3.48       -3.01     18.18 o 
 -13   3   7      130.75      134.77     28.56 o 
 -12   3   7       10.51        0.32      8.86 o 
 -11   3   7      269.91      286.22     21.98 o 
 -10   3   7       28.70       27.49     18.75 o 
  -9   3   7        2.31        1.54      5.75 o 
  -8   3   7       82.92       70.14      9.31 o 
  -7   3   7       10.61       17.59      3.79 o 
  -6   3   7       34.27       29.43      4.66 o 
  -5   3   7      653.83      712.74     17.79 o 
  -4   3   7      465.25      439.32     15.20 o 
  -3   3   7      595.18      596.49     17.36 o 
  -2   3   7      187.01      186.96     15.07 o 
  -1   3   7       65.01       68.34      9.13 o 
   0   3   7        0.09        0.72      3.38 o 
   1   3   7      107.30      103.16      9.50 o 
   2   3   7      556.82      571.69     46.05 o 
   3   3   7       36.34       37.93     15.06 o 
   4   3   7      502.15      565.83     26.57 o 
   5   3   7        8.90        2.02      6.94 o 
   6   3   7      104.61      121.68     29.35 o 
   7   3   7      126.52      168.43     34.74 o 
   8   3   7       10.30       18.56     19.56 o 
 -13   4   7        9.22        2.58     12.51 o 
 -12   4   7        0.82       -8.69      8.69 o 
 -11   4   7       17.62        9.08     11.48 o 
 -10   4   7       50.76       57.88     10.11 o 
  -9   4   7       54.30       58.58     10.06 o 
  -8   4   7        1.77       -2.81      6.93 o 
  -7   4   7       50.25       40.34     11.33 o 
  -6   4   7      643.73      632.87     22.21 o 
  -5   4   7      374.88      425.88     19.69 o 
  -4   4   7      309.28      298.36     16.91 o 
  -3   4   7      827.62      916.34     23.37 o 
  -2   4   7       49.45       59.48     18.15 o 
  -1   4   7      120.73      132.97     13.27 o 
   0   4   7      101.58      104.02      9.77 o 
   1   4   7      126.72      136.73     11.24 o 
   2   4   7        2.36        6.49      6.35 o 
   3   4   7       18.46       15.10      8.91 o 
   4   4   7      520.14      495.94     27.55 o 
   5   4   7      152.21      181.69     52.17 o 
   6   4   7      183.45      218.06     35.99 o 
   7   4   7      205.73      232.76     42.39 o 
 -13   5   7       17.35       28.93     14.96 o 
 -12   5   7       15.83       27.77     13.79 o 
 -11   5   7       87.66       79.46     19.14 o 
 -10   5   7      121.96      141.05     34.60 o 
  -9   5   7        1.89       17.37      9.65 o 
  -8   5   7       20.96       20.68      7.48 o 
  -7   5   7       35.10       22.53      9.38 o 
  -6   5   7      255.42      297.55     18.09 o 
  -5   5   7      178.22      170.49     10.51 o 
  -4   5   7      223.34      251.44     13.46 o 
  -3   5   7      152.54      154.18     22.77 o 
  -2   5   7      559.11      578.47     20.14 o 
  -1   5   7      291.51      297.29     18.16 o 
   0   5   7       68.46       57.73      7.97 o 
   1   5   7      495.66      450.88     40.62 o 
   2   5   7      514.28      476.64     25.75 o 
   3   5   7        6.04       -2.95     10.85 o 
   4   5   7       33.34       65.38     14.59 o 
   5   5   7        0.89        8.59     10.05 o 
   6   5   7      134.07      100.21     19.61 o 
   7   5   7       14.19       47.66     24.58 o 
 -13   6   7       91.53      116.99     26.97 o 
 -12   6   7       15.90       15.69     13.13 o 
 -11   6   7       79.95       98.18     24.63 o 
 -10   6   7       66.35       55.06     14.46 o 
  -9   6   7       86.40       67.78     27.36 o 
  -8   6   7      105.92      120.11     13.69 o 
  -7   6   7        1.01        6.47      6.41 o 
  -6   6   7        0.27       -3.72      5.87 o 
  -5   6   7     1550.45     1551.43     55.42 o 
  -4   6   7      132.56      102.37     13.61 o 
  -3   6   7     1102.61     1158.70     29.65 o 
  -2   6   7      529.41      522.08     20.65 o 
  -1   6   7      300.66      308.18     24.65 o 
   0   6   7      142.77      145.64     22.82 o 
   1   6   7       45.63       48.41     15.74 o 
   2   6   7       72.17       73.44     14.35 o 
   3   6   7       15.46        4.54      9.91 o 
   4   6   7      466.74      481.29     36.09 o 
   5   6   7       58.31       53.97     16.13 o 
   6   6   7        2.10        6.52     18.18 o 
 -13   7   7       48.39       32.08     20.12 o 
 -12   7   7        2.27       -0.70     12.25 o 
 -11   7   7        5.25       -6.14     11.48 o 
 -10   7   7       30.70       31.32     14.10 o 
  -9   7   7      115.99      109.05     14.35 o 
  -8   7   7      111.81      117.47     14.63 o 
  -7   7   7       26.43       13.56      7.72 o 
  -6   7   7       29.38       21.19      8.29 o 
  -5   7   7      457.79      435.56     23.62 o 
  -4   7   7      417.23      426.38     24.49 o 
  -3   7   7       26.76       24.14      8.34 o 
  -2   7   7      131.59      154.13     22.57 o 
  -1   7   7       26.49       44.20     19.00 o 
   0   7   7      205.58      223.01     22.51 o 
   1   7   7        5.87        1.92      8.71 o 
   2   7   7      155.77      108.51     27.65 o 
   3   7   7        0.08       15.08     12.44 o 
   4   7   7        0.14        1.91     11.29 o 
   5   7   7       58.02       78.53     18.75 o 
 -12   8   7        8.15        8.88     17.53 o 
 -11   8   7       17.57        6.24     15.48 o 
 -10   8   7      204.14      263.68     60.14 o 
  -9   8   7       86.69      116.93     15.38 o 
  -8   8   7       12.47       -3.46     13.29 o 
  -7   8   7       17.74       12.18      8.05 o 
  -6   8   7      141.41      143.49     19.66 o 
  -5   8   7      340.04      356.69     23.97 o 
  -4   8   7       26.55       28.20     19.81 o 
  -3   8   7      127.57      130.78     18.57 o 
  -2   8   7      642.87      656.98     35.51 o 
  -1   8   7      664.70      685.24     58.57 o 
   0   8   7      474.55      538.58     35.12 o 
   1   8   7       52.22       50.66     14.22 o 
   2   8   7        0.41        4.80     10.39 o 
   3   8   7        0.14       -0.16     17.87 o 
   4   8   7      430.87      546.71     42.56 o 
 -12   9   7      200.75      220.14     55.74 o 
 -11   9   7      146.00      142.68     31.19 o 
 -10   9   7       95.47      102.61     54.18 o 
  -9   9   7      177.37      170.78     21.33 o 
  -8   9   7        0.13       -1.38     10.22 o 
  -7   9   7       21.98       21.82     12.35 o 
  -6   9   7        2.94        6.61     10.00 o 
  -5   9   7       34.69       53.39     13.34 o 
  -4   9   7       66.01       51.63     14.23 o 
  -3   9   7        6.37       18.83     19.44 o 
  -2   9   7       12.66       17.64     12.22 o 
  -1   9   7      225.99      223.36     37.37 o 
   0   9   7       43.27       11.91     17.93 o 
   1   9   7        4.14       -2.68     10.33 o 
   2   9   7        2.16       -1.96     11.35 o 
   3   9   7       86.48      140.66     24.00 o 
 -11  10   7       39.23       79.89     29.72 o 
 -10  10   7       99.96      153.63     39.13 o 
  -9  10   7      121.58      156.89     35.62 o 
  -8  10   7       34.79       11.55     16.12 o 
  -7  10   7      129.96      132.99     21.52 o 
  -6  10   7        0.31        7.42     15.11 o 
  -5  10   7      397.40      397.72     33.74 o 
  -4  10   7        6.72       21.81     12.15 o 
  -3  10   7        0.31        0.90     11.92 o 
  -2  10   7        0.01       13.05     12.42 o 
   0  10   7       54.00       82.90     28.09 o 
   1  10   7       35.00       38.74     15.52 o 
   2  10   7       65.68       44.98     19.38 o 
 -11  11   7        0.10        9.66     23.45 o 
 -10  11   7      136.44      147.48     38.12 o 
  -9  11   7       17.09       23.20     21.95 o 
  -8  11   7        0.04        9.81     22.26 o 
  -7  11   7       16.36       14.55     13.83 o 
  -6  11   7       58.12       59.87     18.05 o 
  -5  11   7       89.30       91.34     38.56 o 
  -4  11   7       10.32        2.11     12.09 o 
  -3  11   7       66.36       61.89     17.95 o 
  -2  11   7       78.45      122.02     29.10 o 
  -9  12   7       13.20        8.03     26.59 o 
  -8  12   7       11.77       57.31     28.84 o 
  -7  12   7       28.82       29.94     16.30 o 
  -6  12   7        7.93        5.27     14.79 o 
  -5  12   7       44.34       26.65     15.16 o 
  -4  12   7       64.00       66.95     19.03 o 
  -3  12   7       38.58       20.03     16.42 o 
  -2  12   7        4.62       25.21     26.09 o 
  -7  13   7       21.80       24.25     17.74 o 
  -6  13   7      223.38      323.30     39.50 o 
  -5  13   7        3.19        8.28     17.20 o 
   1 -18   8       46.39       39.08     19.68 o 
   2 -18   8        1.14       -1.32     12.57 o 
   3 -18   8       19.15       42.62     13.98 o 
   4 -18   8      232.29      247.93     31.07 o 
   5 -18   8        6.16       12.06     14.63 o 
   6 -18   8       78.12       78.48     20.55 o 
   7 -18   8       12.95        8.42     15.16 o 
  -1 -17   8       76.75      100.36     38.94 o 
   0 -17   8       35.32       31.38     16.47 o 
   1 -17   8       30.19       23.95     14.76 o 
   2 -17   8       30.60       15.05     12.48 o 
   3 -17   8        5.96       13.05     10.61 o 
   4 -17   8       36.66       35.46     15.78 o 
   5 -17   8        8.61       11.14     10.75 o 
   6 -17   8      174.12      193.88     39.38 o 
   7 -17   8       67.06       68.96     19.79 o 
   8 -17   8       10.84       -4.44     13.46 o 
  -3 -16   8        1.81        4.41     12.72 o 
  -2 -16   8       44.88       49.91     15.03 o 
  -1 -16   8       53.25       42.90     16.88 o 
   0 -16   8        1.11       -5.79     11.68 o 
   1 -16   8      130.90      124.93     18.73 o 
   2 -16   8        0.47       -6.94      9.60 o 
   3 -16   8        2.88       -2.82      8.27 o 
   4 -16   8      258.88      266.76     23.18 o 
   5 -16   8       84.98       57.78     16.05 o 
   6 -16   8       42.87       31.82     12.47 o 
   7 -16   8       18.79       18.22     13.70 o 
   8 -16   8      414.67      476.04     41.58 o 
   9 -16   8      116.66      166.11     36.68 o 
  -4 -15   8        0.00        5.51     12.69 o 
  -3 -15   8      102.26       65.29     20.85 o 
  -2 -15   8       59.74       59.64     14.51 o 
  -1 -15   8      261.64      278.09     43.39 o 
   0 -15   8       20.56       -6.10     10.03 o 
   1 -15   8       65.25       57.39     13.52 o 
   2 -15   8        2.29        2.26      8.14 o 
   3 -15   8       21.43       10.88      7.41 o 
   4 -15   8      178.55      166.67     17.93 o 
   5 -15   8        8.57        3.56      8.82 o 
   6 -15   8      109.52      140.85     17.70 o 
   7 -15   8       20.77       15.24     10.52 o 
   8 -15   8       35.24       35.57     15.85 o 
   9 -15   8        0.03        5.14     13.79 o 
  10 -15   8        2.44      -14.21     14.21 o 
  -5 -14   8        0.85        1.87     14.26 o 
  -4 -14   8       12.10       15.14     11.73 o 
  -3 -14   8       11.42       17.97     10.77 o 
  -2 -14   8       15.92        1.10      9.63 o 
  -1 -14   8      310.26      318.03     29.84 o 
   0 -14   8      164.96      116.95     19.38 o 
   1 -14   8        0.88        7.27      9.49 o 
   2 -14   8        8.22        9.52      6.51 o 
   3 -14   8      275.29      295.21     18.68 o 
   4 -14   8      216.58      261.27     30.72 o 
   5 -14   8        3.28        6.46     10.81 o 
   6 -14   8       12.68       -0.62      8.35 o 
   7 -14   8      128.47      102.78     15.70 o 
   8 -14   8      329.88      367.28     35.54 o 
   9 -14   8      182.13      129.59     27.40 o 
  10 -14   8        1.27       -0.49     19.56 o 
  -6 -13   8       32.22       22.43     22.82 o 
  -5 -13   8        6.90        6.01     13.77 o 
  -4 -13   8        2.09        0.54     10.23 o 
  -3 -13   8       15.36        4.43      9.59 o 
  -2 -13   8       30.29       31.99     10.43 o 
  -1 -13   8       82.42       68.20     14.26 o 
   0 -13   8      195.35      217.48     24.83 o 
   1 -13   8        8.86       25.37      7.93 o 
   2 -13   8      681.10      700.21     24.00 o 
   3 -13   8       43.71       40.50      8.36 o 
   4 -13   8       16.60       12.71      7.99 o 
   5 -13   8        4.33       -0.88      7.43 o 
   6 -13   8       87.11       85.52     13.75 o 
   7 -13   8       27.91       40.19     15.39 o 
   8 -13   8      237.86      249.66     22.31 o 
   9 -13   8      142.19      165.69     26.00 o 
  10 -13   8        1.79        4.74     13.61 o 
  11 -13   8        0.63       -3.21     15.34 o 
  -7 -12   8       53.86       16.05     22.70 o 
  -6 -12   8        0.25       -1.35     11.35 o 
  -5 -12   8       33.46       29.91     11.39 o 
  -4 -12   8        0.11       -6.61      6.61 o 
  -3 -12   8      280.03      254.34     17.83 o 
  -2 -12   8       41.20       29.43      8.20 o 
  -1 -12   8      977.05     1066.61     33.29 o 
   0 -12   8        5.37        9.36      9.91 o 
   1 -12   8      532.15      505.35     20.38 o 
   2 -12   8      798.35      867.44     30.53 o 
   3 -12   8        6.50        2.40      5.85 o 
   4 -12   8     1622.55     1678.54     48.25 o 
   5 -12   8       22.48       22.09      9.43 o 
   6 -12   8        1.57        1.23      7.09 o 
   7 -12   8       41.46       38.24     10.91 o 
   8 -12   8       99.19       85.61     14.00 o 
   9 -12   8       45.71       34.72     11.98 o 
  10 -12   8        5.40       -7.77     12.65 o 
  11 -12   8      130.38      169.71     50.73 o 
  -8 -11   8       10.10       16.85     18.73 o 
  -7 -11   8       21.85       16.75     12.43 o 
  -6 -11   8      209.33      220.89     22.36 o 
  -5 -11   8       15.82       21.94      9.63 o 
  -4 -11   8      220.90      230.92     17.34 o 
  -3 -11   8      425.79      457.27     22.82 o 
  -2 -11   8      226.67      227.03     15.44 o 
  -1 -11   8      720.00      742.44     29.84 o 
   0 -11   8       68.22       86.28      9.11 o 
   1 -11   8       58.25       76.30      9.35 o 
   2 -11   8       16.92       12.00      5.73 o 
   3 -11   8      545.28      551.54     19.95 o 
   4 -11   8     1051.89     1052.76     36.01 o 
   5 -11   8      222.71      218.23     19.76 o 
   6 -11   8        2.36       13.12      5.97 o 
   7 -11   8        7.55        8.47      6.70 o 
   8 -11   8      151.44      144.46     15.46 o 
   9 -11   8        2.85        2.90      7.61 o 
  10 -11   8        1.15       -0.99     13.60 o 
  11 -11   8        2.39        5.16     15.52 o 
  -8 -10   8      165.57      262.99     52.67 o 
  -7 -10   8      211.35      205.27     63.46 o 
  -6 -10   8        1.42        2.48     10.48 o 
  -5 -10   8      114.70      115.97     18.80 o 
  -4 -10   8     1036.66     1091.71     31.31 o 
  -3 -10   8      133.75      116.78     11.68 o 
  -2 -10   8       57.69       52.59     11.43 o 
  -1 -10   8      696.81      714.93     33.49 o 
   0 -10   8        8.18        7.70      5.47 o 
   1 -10   8      174.23      169.44     18.74 o 
   2 -10   8      595.89      570.71     34.15 o 
   3 -10   8       89.37      111.03     33.74 o 
   4 -10   8      101.45      116.20     13.76 o 
   5 -10   8       26.65       30.46      6.38 o 
   6 -10   8     1312.83     1238.51     32.64 o 
   7 -10   8      331.21      299.51     19.52 o 
   8 -10   8      262.37      260.62     15.45 o 
   9 -10   8       15.22       26.81     14.60 o 
  10 -10   8       64.93       60.11     12.26 o 
  11 -10   8      123.58      129.33     29.57 o 
  -9  -9   8      203.16      205.53     31.77 o 
  -8  -9   8       30.14       36.29     12.66 o 
  -7  -9   8       75.66       77.55     17.42 o 
  -6  -9   8      216.14      208.15     20.28 o 
  -5  -9   8        0.06       -3.80      6.47 o 
  -4  -9   8      123.95      127.47     13.47 o 
  -3  -9   8       52.01       38.04      9.36 o 
  -2  -9   8      185.84      201.97     13.85 o 
  -1  -9   8       39.07       42.71      7.31 o 
   0  -9   8       18.95       14.65      7.22 o 
   1  -9   8      130.30      144.65     12.29 o 
   2  -9   8       48.04       38.67      6.70 o 
   3  -9   8       97.15       74.28     12.56 o 
   4  -9   8      116.30      111.28      8.46 o 
   5  -9   8       40.35       26.94     14.99 o 
   6  -9   8        0.33       -4.09      4.09 o 
   7  -9   8      130.63      131.03     14.90 o 
   8  -9   8        0.04        5.72      6.86 o 
   9  -9   8       85.72       65.14     11.24 o 
  10  -9   8       29.00       34.10     10.91 o 
  11  -9   8      168.11      212.04     44.76 o 
 -10  -8   8        7.18       -7.32     14.84 o 
  -9  -8   8       87.31       40.33     18.16 o 
  -8  -8   8        3.46       -8.54      8.82 o 
  -7  -8   8      136.23      103.65     15.34 o 
  -6  -8   8       40.94       27.15     10.00 o 
  -5  -8   8        1.05        5.15      7.30 o 
  -4  -8   8        7.61        8.73      9.86 o 
  -3  -8   8      177.62      182.95     10.42 o 
  -2  -8   8       22.45       23.15     13.61 o 
  -1  -8   8       45.94       58.35      8.18 o 
   0  -8   8       18.92       23.32      4.77 o 
   1  -8   8     1008.31     1017.01     23.64 o 
   2  -8   8      217.80      212.66      8.75 o 
   3  -8   8     1073.09     1115.65     41.67 o 
   4  -8   8      239.33      245.52     10.09 o 
   5  -8   8      138.63      137.99     11.12 o 
   6  -8   8      899.82      910.01     20.53 o 
   7  -8   8        7.38       13.57      6.86 o 
   8  -8   8      169.20      152.30     14.81 o 
   9  -8   8       50.92       75.83     21.21 o 
  10  -8   8       21.52        5.30      9.47 o 
  11  -8   8       18.98       -0.04     10.47 o 
 -10  -7   8       11.45       -4.93     14.61 o 
  -9  -7   8       51.63       26.32     16.39 o 
  -8  -7   8      471.15      458.34     29.69 o 
  -7  -7   8       46.12       69.58     12.50 o 
  -6  -7   8      137.21      142.49     18.62 o 
  -5  -7   8      104.03       82.07     19.97 o 
  -4  -7   8      587.74      611.11     29.16 o 
  -3  -7   8      400.10      434.16     17.32 o 
  -2  -7   8       33.22       41.29      7.81 o 
  -1  -7   8       78.02      125.75     15.14 o 
   0  -7   8      254.68      267.49     11.22 o 
   1  -7   8     1349.00     1280.41     22.30 o 
   2  -7   8      165.54      183.42      9.43 o 
   3  -7   8      747.89      739.76     15.64 o 
   4  -7   8      630.69      613.49     14.03 o 
   5  -7   8       20.22       19.24      6.43 o 
   6  -7   8     2763.99     2588.39     40.33 o 
   7  -7   8       19.97       26.33      6.72 o 
   8  -7   8      148.35      136.59     16.93 o 
   9  -7   8        1.60       -8.14      8.14 o 
  10  -7   8       29.08       16.14     16.15 o 
  11  -7   8        5.19        2.91     11.51 o 
 -11  -6   8       10.38        8.32     15.60 o 
 -10  -6   8       13.45       23.29     15.98 o 
  -9  -6   8      148.67      166.90     19.20 o 
  -8  -6   8      555.34      628.44     71.74 o 
  -7  -6   8       15.56        9.44      8.31 o 
  -6  -6   8       32.04       33.18      9.72 o 
  -5  -6   8      193.90      222.23     19.08 o 
  -4  -6   8      576.60      598.65     20.66 o 
  -3  -6   8     1081.26     1080.67     29.63 o 
  -2  -6   8       33.18       23.41      5.74 o 
  -1  -6   8      627.24      679.35     21.34 o 
   0  -6   8      165.34      181.02      7.59 o 
   1  -6   8      336.08      293.97     16.08 o 
   2  -6   8      784.02      853.39     29.76 o 
   3  -6   8        4.58        6.35      3.83 o 
   4  -6   8      311.35      301.58     14.33 o 
   5  -6   8       62.45       57.75      5.94 o 
   6  -6   8      672.92      726.96     18.49 o 
   7  -6   8      519.48      579.18     33.85 o 
   8  -6   8        3.66       16.12      9.02 o 
   9  -6   8       55.53       90.68     15.59 o 
  10  -6   8       92.94      120.24     19.08 o 
  11  -6   8      315.78      438.51     33.56 o 
 -11  -5   8        2.26       -4.77     14.55 o 
 -10  -5   8      164.60      191.04     29.07 o 
  -9  -5   8       20.85       12.42     10.08 o 
  -8  -5   8       52.11       40.79     16.32 o 
  -7  -5   8       44.88       48.28      7.94 o 
  -6  -5   8      618.23      638.70     21.66 o 
  -5  -5   8      205.02      187.30     18.67 o 
  -4  -5   8      123.48      114.06      8.99 o 
  -3  -5   8      160.12      174.46      8.03 o 
  -2  -5   8      138.31      137.56      6.82 o 
  -1  -5   8     1109.99     1064.98     21.94 o 
   0  -5   8        9.01       20.25      4.99 o 
   1  -5   8      609.78      640.61     29.05 o 
   2  -5   8       42.77       59.64      6.74 o 
   3  -5   8      203.76      230.62     16.30 o 
   4  -5   8     1372.37     1402.82     34.47 o 
   5  -5   8      327.76      314.90     16.25 o 
   6  -5   8      691.19      700.48     19.66 o 
   7  -5   8        5.05        5.09      7.91 o 
   8  -5   8       21.74       10.10      9.81 o 
   9  -5   8        5.64       -1.58      9.74 o 
  10  -5   8       11.30        7.33     11.53 o 
  11  -5   8      207.32      240.12     27.26 o 
 -12  -4   8       51.97       38.63     21.19 o 
 -11  -4   8       46.49       42.80     19.22 o 
 -10  -4   8      118.55      101.23     16.86 o 
  -9  -4   8        4.09        2.96      8.28 o 
  -8  -4   8        9.77        5.87      7.20 o 
  -7  -4   8      138.76      141.69     20.57 o 
  -6  -4   8       54.31       66.29      9.98 o 
  -5  -4   8      149.51      141.41     11.42 o 
  -4  -4   8      424.44      403.31     18.19 o 
  -3  -4   8      533.90      559.33     11.98 o 
  -2  -4   8        2.38        1.49      2.31 o 
  -1  -4   8       49.93       34.17      4.08 o 
   0  -4   8      800.07      714.20     15.91 o 
   1  -4   8      746.17      698.43     23.35 o 
   2  -4   8        2.71        7.74      4.11 o 
   3  -4   8       73.36       69.86     11.38 o 
   4  -4   8     1179.39     1031.42     28.42 o 
   5  -4   8       59.41       74.30      6.68 o 
   6  -4   8     2255.59     2198.65     66.15 o 
   7  -4   8       55.96       52.65     12.74 o 
   8  -4   8        3.56       -2.52      8.92 o 
   9  -4   8      358.91      333.08     27.70 o 
  10  -4   8        7.33       -5.18     11.69 o 
 -12  -3   8        0.35       -2.41     12.93 o 
 -11  -3   8       12.79        4.30     14.74 o 
 -10  -3   8       52.20       61.44     17.44 o 
  -9  -3   8       19.73       15.10      7.30 o 
  -8  -3   8      392.43      403.88     20.06 o 
  -7  -3   8        0.88        5.51      5.80 o 
  -6  -3   8      139.64      162.12     10.42 o 
  -5  -3   8      113.28      117.31     10.17 o 
  -4  -3   8      329.77      290.26     14.21 o 
  -3  -3   8      608.87      664.22     21.75 o 
  -2  -3   8       29.84       34.16      5.85 o 
  -1  -3   8      728.23      853.33     18.06 o 
   0  -3   8       72.60       78.43      8.47 o 
   1  -3   8      192.67      177.48     16.49 o 
   2  -3   8        0.03        6.68      4.10 o 
   3  -3   8        4.98       10.09      4.69 o 
   4  -3   8      426.43      432.33     20.15 o 
   5  -3   8      156.82      156.17      8.84 o 
   6  -3   8      216.07      210.14     34.66 o 
   7  -3   8       14.22        0.97      8.33 o 
   8  -3   8      297.59      317.61     30.87 o 
   9  -3   8       90.44       84.98     16.87 o 
  10  -3   8      141.75      157.81     21.55 o 
 -12  -2   8       86.41       43.72     17.75 o 
 -11  -2   8       90.93      109.72     23.41 o 
 -10  -2   8      175.30      159.16     21.50 o 
  -9  -2   8       59.45       61.94     10.92 o 
  -8  -2   8      178.09      159.57     14.52 o 
  -7  -2   8     1084.65     1102.87     29.74 o 
  -6  -2   8      880.88      927.43     21.38 o 
  -5  -2   8       60.17       70.25      7.83 o 
  -4  -2   8      342.61      349.60     14.62 o 
  -3  -2   8      679.87      751.78     31.47 o 
  -2  -2   8     1846.89     1876.87     53.32 o 
  -1  -2   8      315.46      242.14     18.78 o 
   0  -2   8      368.73      445.44     13.93 o 
   1  -2   8      351.53      330.56      9.82 o 
   2  -2   8     1471.33     1520.75     46.12 o 
   3  -2   8      260.88      279.12     10.34 o 
   4  -2   8     2203.51     2323.40     39.69 o 
   5  -2   8        0.30        1.24      4.01 o 
   6  -2   8       50.44       60.79      9.24 o 
   7  -2   8        1.42        1.91      8.95 o 
   8  -2   8      786.94      850.42     99.45 o 
   9  -2   8       44.61       60.92     16.36 o 
  10  -2   8       89.03       66.45     35.05 o 
 -12  -1   8      300.69      225.80     33.92 o 
 -11  -1   8       20.10       11.11      8.89 o 
 -10  -1   8      706.81      725.50     28.96 o 
  -9  -1   8        7.07       -1.72      6.18 o 
  -8  -1   8      108.07      121.84      9.71 o 
  -7  -1   8      138.85      129.44      8.66 o 
  -6  -1   8     1369.55     1428.68     25.41 o 
  -5  -1   8       10.74       11.70      4.96 o 
  -4  -1   8       11.47       13.74      5.34 o 
  -3  -1   8      878.49      856.59     32.37 o 
  -2  -1   8      198.47      209.50      8.54 o 
  -1  -1   8     1326.01     1298.72     35.02 o 
   0  -1   8       56.49       70.38      6.84 o 
   1  -1   8       60.00       64.57      5.79 o 
   2  -1   8      187.98      180.05     10.72 o 
   3  -1   8      357.77      346.72     10.79 o 
   4  -1   8     1369.95     1346.71     28.24 o 
   5  -1   8        8.17        6.10      5.60 o 
   6  -1   8      274.70      292.50     19.00 o 
   7  -1   8        4.30       21.27     11.53 o 
   8  -1   8       11.25       -1.79     11.47 o 
   9  -1   8        1.15       -2.67     11.16 o 
 -13   0   8       30.85       24.31     18.53 o 
 -12   0   8      218.95      205.94     31.07 o 
 -11   0   8      432.89      474.70     39.64 o 
 -10   0   8      152.65      210.23     20.60 o 
  -9   0   8       10.54       15.89      7.22 o 
  -8   0   8       17.82       13.68      4.62 o 
  -7   0   8      212.14      207.25     10.38 o 
  -6   0   8       16.54       13.05      5.60 o 
  -5   0   8      684.26      652.07     23.27 o 
  -4   0   8      628.58      632.98     28.30 o 
  -3   0   8       57.90       57.92      8.21 o 
  -2   0   8      244.47      258.28     17.03 o 
  -1   0   8      695.89      626.20     19.16 o 
   0   0   8     1793.55     1747.33     32.34 o 
   1   0   8      646.87      558.76     16.25 o 
   2   0   8       32.51       39.65      4.78 o 
   3   0   8      311.25      281.26     12.92 o 
   4   0   8       80.55       83.33      8.21 o 
   5   0   8      129.20      130.67     13.92 o 
   6   0   8       15.31       12.46      7.41 o 
   7   0   8       35.25       31.40     16.68 o 
   8   0   8        8.51       11.07     12.05 o 
   9   0   8      236.33      230.25     43.64 o 
 -13   1   8        3.40       -6.78     19.69 o 
 -12   1   8        0.28        0.43     10.40 o 
 -11   1   8      160.91      176.55     17.98 o 
 -10   1   8       61.15       46.62     10.87 o 
  -9   1   8       81.09       94.95     13.21 o 
  -8   1   8       31.07       32.59      5.66 o 
  -7   1   8       35.87       39.75      5.20 o 
  -6   1   8      244.88      271.57     16.66 o 
  -5   1   8      144.68      148.56     12.83 o 
  -4   1   8      123.48      104.83     13.96 o 
  -3   1   8       37.10       43.86      5.63 o 
  -2   1   8      216.38      231.58     11.04 o 
  -1   1   8      605.43      574.13     39.00 o 
   0   1   8       30.49       34.16      6.90 o 
   1   1   8      832.00      827.63     26.84 o 
   2   1   8      109.68       91.55      8.41 o 
   3   1   8        7.58        4.01      4.26 o 
   4   1   8      233.78      277.27     27.58 o 
   5   1   8       19.31       12.12      7.06 o 
   6   1   8        8.68       23.01      8.58 o 
   7   1   8       46.23       35.26     14.25 o 
   8   1   8      245.73      278.16     45.90 o 
 -13   2   8        1.39      -11.73     11.73 o 
 -12   2   8       10.77       20.79     11.26 o 
 -11   2   8      194.27      188.48     19.03 o 
 -10   2   8      258.26      230.83     22.96 o 
  -9   2   8      169.39      196.75     26.71 o 
  -8   2   8       68.97       72.04      9.19 o 
  -7   2   8       38.72       26.01      7.58 o 
  -6   2   8      697.11      724.43     21.25 o 
  -5   2   8      184.55      171.99      8.71 o 
  -4   2   8      115.38      126.97      8.78 o 
  -3   2   8       92.32       84.72      7.36 o 
  -2   2   8       41.56       38.93      7.30 o 
  -1   2   8     1312.76     1279.44     48.66 o 
   0   2   8        0.70       -1.16      4.26 o 
   1   2   8       82.36       91.54     12.06 o 
   2   2   8      603.24      651.21     24.00 o 
   3   2   8      476.46      479.74     18.54 o 
   4   2   8     1734.88     1800.75     58.79 o 
   5   2   8       12.24       16.27      7.69 o 
   6   2   8      406.07      437.73     37.56 o 
   7   2   8        2.71       -0.38     13.80 o 
   8   2   8      446.64      457.87     58.94 o 
 -13   3   8        5.89       22.13     13.65 o 
 -12   3   8      292.50      264.78     36.70 o 
 -11   3   8      143.32      146.71     22.17 o 
 -10   3   8      205.24      241.73     36.79 o 
  -9   3   8       34.38       32.96     11.92 o 
  -8   3   8      605.24      699.70     24.60 o 
  -7   3   8      105.85      127.19     13.41 o 
  -6   3   8     1063.82     1156.67     27.01 o 
  -5   3   8       60.13       67.60     11.96 o 
  -4   3   8       32.12       34.02      7.72 o 
  -3   3   8       90.91       71.03      7.63 o 
  -2   3   8      220.26      249.54     23.29 o 
  -1   3   8       52.98       45.30     15.80 o 
   0   3   8       40.60       23.65      9.53 o 
   1   3   8      102.97       96.28     11.64 o 
   2   3   8      662.00      619.53     21.22 o 
   3   3   8       35.63       46.39     11.82 o 
   4   3   8       53.36       58.79     11.02 o 
   5   3   8       12.30       -0.33      8.61 o 
   6   3   8      187.77      163.91     34.24 o 
   7   3   8      136.29      131.05     33.61 o 
 -13   4   8       25.06       20.41     14.90 o 
 -12   4   8      104.22       76.03     20.96 o 
 -11   4   8       51.41       54.94     25.69 o 
 -10   4   8       10.20        0.98      9.67 o 
  -9   4   8      360.47      349.52     41.76 o 
  -8   4   8      542.06      616.85     27.89 o 
  -7   4   8       26.73       26.60      7.17 o 
  -6   4   8      735.49      791.90     26.74 o 
  -5   4   8       72.71       71.13      7.45 o 
  -4   4   8      224.36      227.39     12.72 o 
  -3   4   8      103.39      101.87      9.75 o 
  -2   4   8       80.67       58.46      9.73 o 
  -1   4   8       12.63        8.17      7.56 o 
   0   4   8      570.06      578.78     24.83 o 
   1   4   8       10.57        3.61      5.15 o 
   2   4   8      613.13      611.30     32.44 o 
   3   4   8        0.89       -5.94      5.95 o 
   4   4   8      950.43     1029.74     37.29 o 
   5   4   8       12.78        7.11      9.39 o 
   6   4   8      317.22      436.93     55.56 o 
   7   4   8      111.66      127.92     34.99 o 
 -13   5   8       41.73       55.63     34.01 o 
 -12   5   8        0.77      -10.33     14.88 o 
 -11   5   8       11.72        7.15     11.47 o 
 -10   5   8        0.10       -0.23     10.62 o 
  -9   5   8       94.23       98.39     19.27 o 
  -8   5   8      122.93      119.40     15.55 o 
  -7   5   8        0.01       -5.07      5.07 o 
  -6   5   8      439.03      428.00     15.51 o 
  -5   5   8        1.12       -3.30      4.04 o 
  -4   5   8      739.96      724.41     22.05 o 
  -3   5   8      439.33      444.59     18.93 o 
  -2   5   8      191.44      185.93     16.83 o 
  -1   5   8      202.94      221.66     45.34 o 
   0   5   8      112.90       88.05     12.40 o 
   1   5   8       60.76       97.15     12.52 o 
   2   5   8       88.01       99.53     13.74 o 
   3   5   8      128.48       99.72     16.88 o 
   4   5   8      227.60      238.18     41.70 o 
   5   5   8       18.07       29.60     21.07 o 
   6   5   8        3.53       -7.27     18.44 o 
 -13   6   8      119.01      119.11     31.92 o 
 -12   6   8        6.06       -1.51     16.58 o 
 -11   6   8      267.21      305.53     44.11 o 
 -10   6   8        0.18       -0.94     12.79 o 
  -9   6   8        1.48        3.86     11.32 o 
  -8   6   8      282.22      320.23     21.10 o 
  -7   6   8      205.56      241.62     23.78 o 
  -6   6   8      310.65      358.47     22.05 o 
  -5   6   8      805.14      847.07     41.85 o 
  -4   6   8      300.78      295.34     16.74 o 
  -3   6   8      310.68      362.33     19.07 o 
  -2   6   8       26.51       25.24      7.07 o 
  -1   6   8      706.16      665.43     34.25 o 
   0   6   8      155.15      105.22     22.82 o 
   1   6   8        5.63        3.45      8.42 o 
   2   6   8       83.54       96.37     17.16 o 
   3   6   8        0.59       -1.27     12.42 o 
   4   6   8      148.96      210.72     39.76 o 
   5   6   8        4.51       -3.26     17.68 o 
 -12   7   8       96.24       81.37     20.16 o 
 -11   7   8        2.87      -14.65     14.65 o 
 -10   7   8      140.66       88.46     20.21 o 
  -9   7   8       11.74        7.75     12.77 o 
  -8   7   8      661.78      789.88     32.04 o 
  -7   7   8      317.33      330.02     22.44 o 
  -6   7   8       34.38       23.64      9.04 o 
  -5   7   8        1.14       -0.86      6.67 o 
  -4   7   8      550.21      549.27     27.67 o 
  -3   7   8       38.65       33.92     16.04 o 
  -2   7   8       81.80       61.09     14.10 o 
   1   7   8        0.02        2.75      8.91 o 
   2   7   8      402.12      447.56     44.71 o 
   3   7   8        2.01        1.82     19.00 o 
   4   7   8        5.81       -9.96     11.44 o 
 -12   8   8       29.28        7.58     26.96 o 
 -11   8   8        0.10      -17.72     25.31 o 
 -10   8   8       20.76       10.77     14.47 o 
  -9   8   8      160.44      176.93     26.00 o 
  -8   8   8       88.32       94.74     20.53 o 
  -7   8   8      124.99      145.21     20.39 o 
  -6   8   8      173.96      217.01     20.25 o 
  -5   8   8      107.30      100.16     23.49 o 
  -4   8   8       17.47       18.04      8.93 o 
  -3   8   8      233.04      245.08     44.52 o 
  -2   8   8      114.22       89.86     18.00 o 
   1   8   8       39.20       24.10     12.95 o 
   2   8   8      446.25      478.98     40.26 o 
   3   8   8        4.88       18.33     13.92 o 
 -11   9   8      107.10       91.85     70.67 o 
 -10   9   8       11.46       22.70     21.82 o 
  -9   9   8        7.05       17.24     15.59 o 
  -8   9   8       41.91       35.93     16.14 o 
  -7   9   8      599.09      624.92     39.69 o 
  -6   9   8      192.78      225.66     25.33 o 
  -5   9   8      133.09      141.40     21.33 o 
  -4   9   8        4.61       -0.04     10.28 o 
  -3   9   8       76.94       58.51     16.45 o 
  -2   9   8       59.73       87.04     19.29 o 
   1   9   8       63.00       84.56     20.04 o 
   2   9   8        0.32        8.97     13.42 o 
 -11  10   8        0.11       -3.01     24.96 o 
 -10  10   8        0.72       13.54     18.69 o 
  -9  10   8        0.26       -2.38     21.32 o 
  -8  10   8      192.32      127.79     34.99 o 
  -7  10   8      238.51      293.10     49.35 o 
  -6  10   8       29.35       37.17     18.75 o 
  -5  10   8       38.25       54.46     35.68 o 
  -4  10   8      115.70      120.46     21.99 o 
  -3  10   8      369.16      417.86     37.54 o 
  -2  10   8       19.83        5.77     18.44 o 
 -10  11   8      181.29      167.30     44.02 o 
  -9  11   8        4.85      -16.93     19.44 o 
  -8  11   8      171.36      211.82     46.03 o 
  -7  11   8       40.02       50.16     23.58 o 
  -6  11   8       62.31       21.21     15.07 o 
  -5  11   8      123.74      170.11     25.98 o 
  -4  11   8       20.73       25.84     15.35 o 
  -3  11   8       80.66       78.20     19.77 o 
  -8  12   8       44.62       57.81     31.48 o 
  -7  12   8        0.59      -14.80     19.94 o 
  -6  12   8       87.94      100.33     34.74 o 
  -5  12   8       59.46       54.10     20.63 o 
  -4  12   8       21.09        3.65     17.27 o 
   1 -18   9      119.32      135.07     21.95 o 
   2 -18   9       44.71       63.03     16.33 o 
   3 -18   9      192.75      206.11     23.04 o 
   4 -18   9       89.35      106.15     22.72 o 
   5 -18   9       87.00       69.19     24.08 o 
   6 -18   9       40.30       36.74     16.55 o 
   7 -18   9        7.38       -1.25     23.58 o 
  -1 -17   9       30.15       22.42     17.55 o 
   0 -17   9        0.58        7.66     13.45 o 
   1 -17   9      155.99      173.57     21.87 o 
   2 -17   9       74.46       98.31     19.59 o 
   3 -17   9      107.76      165.69     38.02 o 
   4 -17   9       29.07       54.22     33.17 o 
   5 -17   9        0.89       -3.27     10.91 o 
   6 -17   9      442.67      548.39     35.12 o 
   7 -17   9       37.42       11.48     13.89 o 
   8 -17   9      378.12      424.16     41.21 o 
  -3 -16   9       52.50       67.35     17.41 o 
  -2 -16   9       73.31      104.28     18.07 o 
  -1 -16   9       63.23       96.04     19.93 o 
   0 -16   9        0.20       -7.40     18.56 o 
   1 -16   9       45.48       60.47     14.70 o 
   2 -16   9       43.80       63.84     13.65 o 
   3 -16   9        1.51        3.64      7.71 o 
   4 -16   9        2.26        2.42      8.99 o 
   5 -16   9       13.97        1.09      9.78 o 
   6 -16   9       60.48       63.98     14.43 o 
   7 -16   9      184.38      202.91     22.55 o 
   8 -16   9      175.13      180.25     27.95 o 
   9 -16   9       68.68       73.21     22.03 o 
  -4 -15   9       33.99       37.86     14.23 o 
  -3 -15   9       97.77      134.05     26.57 o 
  -2 -15   9       79.58       88.13     16.00 o 
  -1 -15   9      165.48      165.44     18.99 o 
   0 -15   9       76.77       50.48     13.44 o 
   1 -15   9      463.59      469.82     29.65 o 
   2 -15   9      174.14      170.03     15.25 o 
   3 -15   9       80.01       76.72     11.45 o 
   4 -15   9       21.48       16.00     12.10 o 
   5 -15   9       14.82        5.89      8.97 o 
   6 -15   9       96.10       99.31     16.00 o 
   7 -15   9        1.03       -8.11      9.13 o 
   8 -15   9        5.08       14.67     14.05 o 
   9 -15   9        3.78      -13.52     13.52 o 
  10 -15   9        0.40      -14.76     14.76 o 
  -5 -14   9       14.15        3.14     14.10 o 
  -4 -14   9      122.46      154.80     19.95 o 
  -3 -14   9       10.52        8.19     10.48 o 
  -2 -14   9        2.91        1.87      9.99 o 
  -1 -14   9        0.01       -7.59      7.59 o 
   0 -14   9       38.31       40.21     11.89 o 
   1 -14   9       98.11      107.64     12.28 o 
   2 -14   9       23.22       10.63      6.94 o 
   3 -14   9       42.74       47.41     10.43 o 
   4 -14   9       21.49        4.83      8.14 o 
   5 -14   9       25.67       22.37     13.56 o 
   6 -14   9     1030.25     1114.49     42.29 o 
   7 -14   9        0.79       -2.68      9.12 o 
   8 -14   9      132.40      145.84     41.56 o 
   9 -14   9      142.16      119.51     45.40 o 
  10 -14   9       25.64       34.05     19.03 o 
  -6 -13   9       21.93       12.36     16.18 o 
  -5 -13   9        5.09       -4.82     12.68 o 
  -4 -13   9      556.95      586.77     33.19 o 
  -3 -13   9        3.71       -0.53      9.94 o 
  -2 -13   9       82.21       84.00     13.24 o 
  -1 -13   9        0.39       -6.25      6.56 o 
   0 -13   9       69.55       79.35     10.58 o 
   1 -13   9        0.63        5.71      5.88 o 
   2 -13   9      266.12      258.03     16.94 o 
   3 -13   9      129.22      120.49     15.18 o 
   4 -13   9      164.66      220.30     20.27 o 
   5 -13   9       37.04       33.28     11.00 o 
   6 -13   9       73.36       83.67     14.37 o 
   7 -13   9       14.49       22.70     10.99 o 
   8 -13   9        8.24        8.44     10.29 o 
   9 -13   9       39.48       48.54     13.40 o 
  10 -13   9      341.74      339.40     46.53 o 
  -7 -12   9      235.42      214.09     39.82 o 
  -6 -12   9      149.61      145.39     19.52 o 
  -5 -12   9      147.13      143.34     18.14 o 
  -4 -12   9      344.74      326.96     21.26 o 
  -3 -12   9        0.18       -1.58      6.75 o 
  -2 -12   9       14.09       18.49      7.07 o 
  -1 -12   9       52.92       48.40      7.21 o 
   0 -12   9        0.00        3.55      5.52 o 
   1 -12   9       60.70       69.77      9.81 o 
   2 -12   9     1560.38     1506.01     36.31 o 
   3 -12   9      370.43      383.74     38.22 o 
   4 -12   9        2.46       -0.89     13.33 o 
   5 -12   9      171.08      184.88     18.89 o 
   6 -12   9      250.07      234.49     22.40 o 
   7 -12   9        0.71       -4.42     10.33 o 
   8 -12   9      167.35      243.67     22.55 o 
   9 -12   9       44.08       30.41     16.24 o 
  10 -12   9      416.36      501.01     60.76 o 
  11 -12   9       34.95       37.58     20.11 o 
  -8 -11   9       56.96       31.33     18.84 o 
  -7 -11   9       78.34       81.08     16.41 o 
  -6 -11   9        2.76       -6.63      9.17 o 
  -5 -11   9      212.01      172.65     18.60 o 
  -4 -11   9       29.58       40.78      8.93 o 
  -3 -11   9       38.90       29.19      8.08 o 
  -2 -11   9       39.91       34.36      8.43 o 
  -1 -11   9      611.94      657.96     21.59 o 
   0 -11   9       14.44       10.78      5.47 o 
   1 -11   9        7.16       -0.87      4.70 o 
   2 -11   9       63.79       50.97     15.03 o 
   3 -11   9      705.92      725.54     29.25 o 
   4 -11   9      250.65      257.67     21.01 o 
   5 -11   9      556.10      496.00     31.57 o 
   6 -11   9        9.81        7.23      6.29 o 
   7 -11   9       93.86      104.02     27.25 o 
   8 -11   9       87.93       75.15     10.03 o 
   9 -11   9       59.75       58.70     11.62 o 
  10 -11   9        0.88       -6.25     11.57 o 
  11 -11   9       81.01       49.71     25.10 o 
  -8 -10   9       40.82       39.83     19.41 o 
  -7 -10   9        7.79        8.18     10.65 o 
  -6 -10   9       48.03       38.91     11.81 o 
  -5 -10   9      146.10      170.14     22.66 o 
  -4 -10   9      348.12      372.02     27.95 o 
  -3 -10   9      202.37      203.28     19.38 o 
  -2 -10   9       16.52       15.35     10.28 o 
  -1 -10   9      134.54      120.50     11.35 o 
   0 -10   9        4.98       10.01      5.23 o 
   1 -10   9      430.59      440.35     17.29 o 
   2 -10   9       40.56       56.88      8.06 o 
   3 -10   9       12.70        6.91      5.81 o 
   4 -10   9       19.77       23.59      8.26 o 
   5 -10   9       18.23       25.46      7.91 o 
   6 -10   9       77.27       71.58     11.58 o 
   7 -10   9       44.63       56.71      8.39 o 
   8 -10   9        5.55       -1.25      7.01 o 
   9 -10   9      155.88      167.88     17.65 o 
  10 -10   9       41.64       66.41     13.26 o 
  11 -10   9        0.02       -1.04     15.47 o 
  -9  -9   9      119.13       84.58     23.59 o 
  -8  -9   9        5.93        0.06     14.32 o 
  -7  -9   9        2.92        1.57      9.60 o 
  -6  -9   9      690.59      720.82     45.31 o 
  -5  -9   9       50.16       42.69     11.03 o 
  -4  -9   9      538.55      574.17     22.72 o 
  -3  -9   9        6.05        0.29      6.25 o 
  -2  -9   9        6.97        4.41      4.56 o 
  -1  -9   9      383.12      361.08     16.08 o 
   0  -9   9        9.64        9.37      5.05 o 
   1  -9   9     1048.75     1095.17     25.98 o 
   2  -9   9      619.17      626.71     27.55 o 
   3  -9   9      212.57      237.06     17.51 o 
   4  -9   9      173.35      178.13     12.44 o 
   5  -9   9       59.29       45.25      8.27 o 
   6  -9   9      384.50      371.88     18.30 o 
   7  -9   9       28.20       23.92      6.76 o 
   8  -9   9       17.42       21.38     12.98 o 
   9  -9   9       61.71       92.33     14.26 o 
  10  -9   9       95.22      118.58     15.95 o 
  11  -9   9       15.84       39.37     16.38 o 
 -10  -8   9       66.54       72.96     22.54 o 
  -9  -8   9      118.27      111.26     23.79 o 
  -8  -8   9       22.37        1.36      9.27 o 
  -7  -8   9      131.75      123.18     16.42 o 
  -6  -8   9      181.61      189.92     19.44 o 
  -5  -8   9      238.14      261.09     21.73 o 
  -4  -8   9       49.21       49.25      8.34 o 
  -3  -8   9        5.48        9.70     10.10 o 
  -2  -8   9       35.64       42.97      6.55 o 
  -1  -8   9      591.05      577.92     23.02 o 
   0  -8   9       20.12       18.92      5.06 o 
   1  -8   9       33.88       34.05      4.40 o 
   2  -8   9       14.74        9.38      3.99 o 
   3  -8   9      144.86      146.58      8.18 o 
   4  -8   9     3867.66     3718.93     62.97 o 
   5  -8   9       15.13        9.55      5.46 o 
   6  -8   9      608.29      605.60     24.06 o 
   7  -8   9        1.13       -5.60      5.60 o 
   8  -8   9      224.78      238.08     18.70 o 
   9  -8   9      115.50      134.65     16.17 o 
  10  -8   9       32.87       -1.42     16.98 o 
  11  -8   9      105.02      135.45     24.29 o 
 -10  -7   9       82.15       83.20     21.63 o 
  -9  -7   9        2.48       -1.66     10.03 o 
  -8  -7   9       21.15       12.79     10.40 o 
  -7  -7   9        4.90       -1.85     10.00 o 
  -6  -7   9      430.91      464.12     46.74 o 
  -5  -7   9        1.37        7.79      7.47 o 
  -4  -7   9      659.68      706.82     22.33 o 
  -3  -7   9      229.67      231.70     13.24 o 
  -2  -7   9       20.72       26.97      5.35 o 
  -1  -7   9      570.98      569.37     20.13 o 
   0  -7   9       55.71       91.12      7.49 o 
   1  -7   9      570.96      586.33     15.69 o 
   2  -7   9      807.11      792.30     29.61 o 
   3  -7   9      595.73      586.58     24.62 o 
   4  -7   9      563.70      567.21     19.33 o 
   5  -7   9        0.02        3.03      4.30 o 
   6  -7   9       57.08       56.44      8.22 o 
   7  -7   9       12.66        2.96      8.26 o 
   8  -7   9       72.54       95.60     37.00 o 
   9  -7   9       29.04       11.92     10.45 o 
  10  -7   9        1.75      -10.71     10.71 o 
  11  -7   9      152.94      154.12     20.03 o 
 -11  -6   9       24.80       16.25     30.16 o 
 -10  -6   9        6.33        7.75     14.07 o 
  -9  -6   9       60.66       62.55     13.72 o 
  -8  -6   9       53.32       60.86     12.97 o 
  -7  -6   9      225.22      215.61     20.80 o 
  -6  -6   9      737.06      869.83    105.14 o 
  -5  -6   9       13.54        6.24      7.18 o 
  -4  -6   9      290.28      314.79     20.63 o 
  -3  -6   9        0.06        2.66      3.27 o 
  -2  -6   9      401.19      362.78     13.91 o 
  -1  -6   9       30.46       23.24      4.27 o 
   0  -6   9       83.05       81.66      6.46 o 
   1  -6   9      107.70      122.32     11.27 o 
   2  -6   9       41.69       63.22      9.05 o 
   3  -6   9      711.72      653.73     21.13 o 
   4  -6   9       86.82       74.11      8.42 o 
   5  -6   9       29.43       26.24      8.95 o 
   6  -6   9      481.31      446.41     26.00 o 
   7  -6   9       14.31       -2.08      7.82 o 
   8  -6   9        0.07       -0.56      9.70 o 
   9  -6   9      419.99      488.80     47.22 o 
  10  -6   9       21.16       23.98     14.44 o 
 -11  -5   9        4.60       -3.26     15.01 o 
 -10  -5   9       14.88       25.03     15.81 o 
  -9  -5   9        7.49        5.26     11.13 o 
  -8  -5   9      105.35      111.99     16.40 o 
  -7  -5   9        7.66       11.28      8.00 o 
  -6  -5   9      273.52      253.31     64.21 o 
  -5  -5   9      355.52      346.25     26.02 o 
  -4  -5   9       17.86       16.30      4.37 o 
  -3  -5   9      214.26      195.98     10.10 o 
  -2  -5   9        4.55        7.23      2.95 o 
  -1  -5   9       94.67       79.22      6.33 o 
   0  -5   9     1773.14     1798.66     40.41 o 
   1  -5   9      491.99      461.01     18.70 o 
   2  -5   9     1753.14     1675.15     34.59 o 
   3  -5   9      308.43      291.95     20.28 o 
   4  -5   9     1586.23     1440.48     52.34 o 
   5  -5   9        0.08        4.50      5.21 o 
   6  -5   9        9.64       12.73     11.66 o 
   7  -5   9       23.13       29.88     11.39 o 
   8  -5   9       76.78       88.42     18.29 o 
   9  -5   9       36.55       27.41     12.34 o 
  10  -5   9       16.37       23.92     15.56 o 
 -11  -4   9       77.86       62.69     23.83 o 
 -10  -4   9        2.17        1.64      9.73 o 
  -9  -4   9        5.48        4.18      9.02 o 
  -8  -4   9      166.56      146.21     14.26 o 
  -7  -4   9      124.09      138.16     23.75 o 
  -6  -4   9      812.70      887.42     26.27 o 
  -5  -4   9       18.88        9.79      4.04 o 
  -4  -4   9       55.10       72.15      9.81 o 
  -3  -4   9       11.64        9.82      4.95 o 
  -2  -4   9      472.76      483.71     21.11 o 
  -1  -4   9      486.39      466.62     13.02 o 
   0  -4   9      113.84      108.91      7.26 o 
   1  -4   9        0.80        1.73      5.49 o 
   2  -4   9       40.41       30.19      6.47 o 
   3  -4   9        0.62        3.44      4.96 o 
   4  -4   9     2612.72     2671.10     55.47 o 
   5  -4   9      279.06      212.56     38.19 o 
   6  -4   9        8.53        6.67     15.55 o 
   7  -4   9        0.69        0.54      9.34 o 
   8  -4   9      459.05      489.16     38.90 o 
   9  -4   9       15.24        6.09     11.11 o 
  10  -4   9       14.43       11.50     13.52 o 
 -12  -3   9       22.53       11.20     16.89 o 
 -11  -3   9        4.89       14.20     14.85 o 
 -10  -3   9       23.52       30.66     12.69 o 
  -9  -3   9        1.13       -4.67      6.81 o 
  -8  -3   9      466.99      508.69     21.69 o 
  -7  -3   9      545.34      564.54     21.94 o 
  -6  -3   9      389.65      355.46     18.07 o 
  -5  -3   9       56.38       59.52     11.97 o 
  -4  -3   9      290.99      278.86     14.83 o 
  -3  -3   9     1218.55     1205.80     32.25 o 
  -2  -3   9      482.23      431.55     17.30 o 
  -1  -3   9      716.43      727.66     17.05 o 
   0  -3   9      400.07      421.85     10.43 o 
   1  -3   9        4.55        6.76      4.53 o 
   2  -3   9       80.43       80.53      9.63 o 
   3  -3   9      159.63      171.03     13.43 o 
   4  -3   9      425.86      429.58     20.18 o 
   5  -3   9       19.27        9.08      7.02 o 
   6  -3   9      231.24      219.35     24.02 o 
   7  -3   9        4.64        0.01     10.06 o 
   8  -3   9       21.70        7.51     11.39 o 
   9  -3   9        0.02        6.75     13.79 o 
  10  -3   9       53.80       30.70     16.81 o 
 -12  -2   9       35.28       12.84     16.30 o 
 -11  -2   9       38.34       41.30     14.42 o 
 -10  -2   9      194.38      177.25     15.54 o 
  -9  -2   9        2.83       -1.87      6.73 o 
  -8  -2   9        1.14        0.23      5.54 o 
  -7  -2   9        0.05        1.54      5.01 o 
  -6  -2   9        9.83        0.77      5.35 o 
  -5  -2   9      135.32      116.03     10.37 o 
  -4  -2   9      481.95      548.83     27.64 o 
  -3  -2   9      879.50      953.28     29.78 o 
  -2  -2   9      551.33      525.56     37.94 o 
  -1  -2   9      660.15      632.56     19.65 o 
   0  -2   9        0.11        3.26      3.07 o 
   1  -2   9      183.37      174.06     14.19 o 
   2  -2   9      201.71      178.95     14.00 o 
   3  -2   9        7.44       10.35      5.74 o 
   4  -2   9        0.05       -1.42      3.39 o 
   5  -2   9       23.98       30.34     10.55 o 
   6  -2   9      275.37      275.44     47.72 o 
   7  -2   9      381.90      412.15     67.41 o 
   8  -2   9      214.01      235.48     29.05 o 
   9  -2   9       66.11       72.89     34.49 o 
 -12  -1   9      157.86      122.54     26.68 o 
 -11  -1   9       10.65       18.31     11.66 o 
 -10  -1   9      245.09      208.38     18.41 o 
  -9  -1   9      130.04      140.00     12.80 o 
  -8  -1   9        6.36       11.93      6.21 o 
  -7  -1   9      888.69      784.58     24.54 o 
  -6  -1   9      283.07      297.05     18.71 o 
  -5  -1   9      941.66      941.07     30.74 o 
  -4  -1   9        2.58        0.26      4.30 o 
  -3  -1   9     1353.33     1323.95     36.49 o 
  -2  -1   9      258.89      285.55     24.03 o 
  -1  -1   9       93.41       97.29      7.71 o 
   0  -1   9      514.41      498.08     16.52 o 
   1  -1   9      778.30      732.83     18.56 o 
   2  -1   9       46.28       45.04      5.96 o 
   3  -1   9        9.03        6.50      3.89 o 
   4  -1   9      398.84      348.41     14.09 o 
   5  -1   9       10.59        6.60      8.34 o 
   6  -1   9       58.82       57.91     15.15 o 
   7  -1   9       11.04       14.84     12.20 o 
   8  -1   9      194.01      247.11     38.19 o 
   9  -1   9        0.20        2.13     15.04 o 
 -12   0   9       29.02       17.91     19.94 o 
 -11   0   9        6.00       -0.20      8.91 o 
 -10   0   9        0.30        7.28      8.69 o 
  -9   0   9      196.29      200.29     18.12 o 
  -8   0   9      353.58      355.60     28.00 o 
  -7   0   9        6.49       11.08      9.83 o 
  -6   0   9       94.46       94.69     11.44 o 
  -5   0   9      175.88      174.52     14.65 o 
  -4   0   9      197.92      213.41     16.11 o 
  -3   0   9      840.00      866.67     35.38 o 
  -2   0   9      307.82      323.48     12.44 o 
  -1   0   9       80.69       82.00     14.99 o 
   0   0   9       81.04      122.24     15.14 o 
   1   0   9      875.36      817.74     27.18 o 
   2   0   9     2102.39     1921.14     46.51 o 
   3   0   9      624.98      616.29     19.31 o 
   4   0   9      581.92      549.08     21.65 o 
   5   0   9       12.83        5.06      9.30 o 
   6   0   9      501.79      542.98     86.03 o 
   7   0   9       38.37       49.24     16.98 o 
   8   0   9      154.98      122.13     23.59 o 
 -13   1   9       10.70       13.38     18.96 o 
 -12   1   9       55.26       55.27     14.06 o 
 -11   1   9      151.41      130.72     16.94 o 
 -10   1   9        9.13        7.26      9.10 o 
  -9   1   9       92.04      105.45     17.96 o 
  -8   1   9      545.47      579.65     24.46 o 
  -7   1   9       67.22       77.20     10.62 o 
  -6   1   9       62.35       42.21     17.54 o 
  -5   1   9      549.14      506.43     29.77 o 
  -4   1   9       55.10       52.70      8.35 o 
  -3   1   9      664.32      645.78     21.93 o 
  -2   1   9       99.88       71.86      9.58 o 
  -1   1   9       33.50       31.91      9.28 o 
   0   1   9      566.99      467.44     22.04 o 
   1   1   9      467.60      475.87     22.52 o 
   2   1   9     2574.25     2435.64     45.41 o 
   3   1   9      240.23      298.86     15.65 o 
   4   1   9        0.00       -1.66      5.54 o 
   5   1   9        4.93       -1.76      8.96 o 
   6   1   9       80.94       57.37     16.27 o 
   7   1   9       15.85       26.61     14.01 o 
   8   1   9      134.51      126.04     35.24 o 
 -13   2   9        5.05      -12.95     12.95 o 
 -12   2   9      116.88       74.23     15.37 o 
 -11   2   9        5.37       -2.50      9.79 o 
 -10   2   9       27.24       -2.61     10.44 o 
  -9   2   9       10.84       -2.45      9.70 o 
  -8   2   9      454.99      486.81     34.58 o 
  -7   2   9       88.05      106.68     10.97 o 
  -6   2   9       69.73       70.83      9.08 o 
  -5   2   9        4.28        3.77      7.04 o 
  -4   2   9      230.54      208.21     10.61 o 
  -3   2   9       16.03       15.15      6.11 o 
  -2   2   9      142.74      133.82     12.95 o 
  -1   2   9      234.30      251.41     21.64 o 
   0   2   9       15.35       21.83      6.85 o 
   1   2   9      297.54      286.90     19.40 o 
   2   2   9        9.35       28.31      6.48 o 
   3   2   9       80.19       63.79      8.83 o 
   4   2   9       17.94        5.88      6.87 o 
   5   2   9       18.90       22.90     11.94 o 
   6   2   9      111.37      109.47     20.82 o 
   7   2   9       55.85       71.86     27.34 o 
 -13   3   9       16.18       33.32     15.70 o 
 -12   3   9       13.71        3.82     10.94 o 
 -11   3   9      265.08      233.33     25.64 o 
 -10   3   9       34.11       39.30     13.46 o 
  -9   3   9       84.52       68.53     15.76 o 
  -8   3   9       56.53       52.35     14.34 o 
  -7   3   9      153.93      135.52     19.60 o 
  -6   3   9      210.44      222.89     11.59 o 
  -5   3   9       35.60       38.96      6.57 o 
  -4   3   9      711.78      723.85     20.78 o 
  -3   3   9        3.87        7.60      5.98 o 
  -2   3   9       28.14       20.67      8.93 o 
  -1   3   9      964.96      949.79     38.69 o 
   0   3   9       98.82      103.17     12.58 o 
   1   3   9      161.04      141.77     14.71 o 
   2   3   9      400.53      369.22     20.53 o 
   3   3   9       46.82       39.07      9.90 o 
   4   3   9      397.30      388.60     25.64 o 
   5   3   9       22.77       45.71     17.31 o 
   6   3   9      804.74      830.09     74.24 o 
   7   3   9       41.35       47.78     21.45 o 
 -13   4   9        1.70       -3.74     14.51 o 
 -12   4   9        4.55        8.39     18.86 o 
 -11   4   9      121.20       96.50     21.74 o 
 -10   4   9        1.92       10.14     12.21 o 
  -9   4   9      182.13      150.06     22.30 o 
  -8   4   9       19.08       22.17     14.48 o 
  -7   4   9       25.87       15.44     23.95 o 
  -6   4   9       19.71       21.31      5.42 o 
  -5   4   9      220.60      216.10     17.58 o 
  -4   4   9      238.77      281.86     15.11 o 
  -3   4   9       72.97       71.95     10.98 o 
  -2   4   9      116.93      117.53     13.87 o 
  -1   4   9       38.37       23.92     27.34 o 
   0   4   9      179.66      199.02     24.24 o 
   1   4   9      115.84      125.61     14.25 o 
   2   4   9       83.73       96.16     22.40 o 
   3   4   9        3.51       -7.35      7.67 o 
   4   4   9      164.55      176.45     24.51 o 
   5   4   9       14.61       16.68     19.06 o 
   6   4   9      228.86      205.67     43.14 o 
 -12   5   9      186.95      195.21     26.29 o 
 -11   5   9       16.56        8.16     24.21 o 
 -10   5   9       50.58       76.56     18.84 o 
  -9   5   9        9.72        8.58     12.30 o 
  -8   5   9      589.25      548.67     41.18 o 
  -7   5   9      167.43      173.85     43.20 o 
  -6   5   9       16.72       16.36      7.06 o 
  -5   5   9      653.90      742.51     23.07 o 
  -4   5   9      205.06      213.88     24.89 o 
  -3   5   9       85.38       77.77      9.65 o 
  -2   5   9       92.51       81.68     12.21 o 
  -1   5   9      158.17      154.98     19.52 o 
   0   5   9        3.20        8.75      9.34 o 
   1   5   9      184.70      197.38     23.07 o 
   2   5   9        0.28        2.93      7.59 o 
   3   5   9        2.25        1.90      9.69 o 
   4   5   9      140.04      132.93     31.98 o 
   5   5   9        7.61       -2.51     17.93 o 
 -12   6   9        0.06      -25.04     25.04 o 
 -11   6   9        9.74      -18.48     20.32 o 
 -10   6   9      266.65      260.97     54.99 o 
  -9   6   9        8.86       -1.40     12.22 o 
  -8   6   9      161.47      141.44     23.01 o 
  -7   6   9        1.89       25.25     12.02 o 
  -6   6   9      116.07      119.50     14.27 o 
  -5   6   9       32.32       22.28     18.35 o 
  -4   6   9       23.63       23.08      7.56 o 
  -3   6   9      123.79      131.83     15.58 o 
  -2   6   9      570.06      556.64     29.59 o 
  -1   6   9      208.91      173.11     22.57 o 
   0   6   9        0.02       -7.27     11.91 o 
   1   6   9      102.08       65.46     21.57 o 
   2   6   9        4.18       -3.20     11.22 o 
   3   6   9       45.76       56.27     28.84 o 
   4   6   9       63.09       33.86     22.45 o 
 -12   7   9       81.39       63.06     38.45 o 
 -11   7   9        1.19       -2.68     14.31 o 
 -10   7   9      364.14      372.38     38.07 o 
  -9   7   9        6.01        3.19     13.78 o 
  -8   7   9       44.23       61.74     18.58 o 
  -7   7   9      383.35      445.53     39.18 o 
  -6   7   9       27.13       17.14      9.85 o 
  -5   7   9      944.20     1095.24     46.61 o 
  -4   7   9      493.35      503.45     29.31 o 
  -3   7   9       37.94       43.89     10.80 o 
  -2   7   9      217.08      209.25     25.96 o 
   1   7   9       75.09       42.64     19.31 o 
   2   7   9       13.87       19.51     13.16 o 
   3   7   9       26.29       18.44     19.19 o 
 -11   8   9      121.66       78.32     22.33 o 
 -10   8   9       98.85      106.69     23.73 o 
  -9   8   9       54.46       31.26     34.24 o 
  -8   8   9      149.12       82.81     20.43 o 
  -7   8   9       31.99        9.46     12.37 o 
  -6   8   9      214.65      245.34     22.35 o 
  -5   8   9      581.08      605.92     31.79 o 
  -4   8   9      157.41      132.81     17.33 o 
  -3   8   9        0.30       -5.34     10.24 o 
   2   8   9      571.44      674.33     45.61 o 
 -11   9   9        1.64      -31.53     34.99 o 
 -10   9   9       41.76       78.00     22.50 o 
  -9   9   9       10.12       33.31     17.62 o 
  -8   9   9        0.87       -1.77     13.94 o 
  -7   9   9        2.16       21.88     19.81 o 
  -6   9   9      202.07      213.57     40.51 o 
  -5   9   9       26.58       25.09     13.96 o 
  -4   9   9        3.09        0.91     12.68 o 
  -3   9   9       17.50        0.72     12.78 o 
 -10  10   9       20.64       58.94     31.48 o 
  -9  10   9        0.05       -8.03     23.08 o 
  -8  10   9       24.17        3.14     21.07 o 
  -7  10   9        1.17        4.64     22.20 o 
  -6  10   9       12.15        2.13     17.43 o 
  -5  10   9        3.01        0.75     13.45 o 
  -4  10   9        2.11      -11.56     13.28 o 
  -3  10   9       21.98       37.75     23.70 o 
  -8  11   9        7.86       24.20     25.71 o 
  -7  11   9        2.62        3.39     22.20 o 
  -6  11   9       73.30       53.05     30.22 o 
  -5  11   9        2.04       14.55     22.57 o 
  -4  11   9       18.24        5.45     14.75 o 
   1 -18  10       48.47       49.25     16.06 o 
   2 -18  10        0.66       -3.60     11.77 o 
   3 -18  10        4.97       14.84     16.62 o 
   4 -18  10      216.40      203.93     29.00 o 
   5 -18  10        2.83        4.39     14.16 o 
   6 -18  10      151.83      114.65     23.09 o 
  -1 -17  10       91.05       87.71     16.45 o 
   0 -17  10        5.64       -9.66     10.57 o 
   1 -17  10       39.49       32.88     13.64 o 
   2 -17  10       78.52       91.57     16.26 o 
   3 -17  10      191.09      223.83     22.43 o 
   4 -17  10      167.83      201.79     27.38 o 
   5 -17  10      195.10      176.11     24.73 o 
   6 -17  10      119.20      110.35     19.99 o 
   7 -17  10        4.67        4.65     14.52 o 
   8 -17  10       82.62       67.48     22.72 o 
  -3 -16  10       32.92       32.83     15.47 o 
  -2 -16  10       14.18        6.74     11.51 o 
  -1 -16  10       58.56       69.29     14.30 o 
   0 -16  10        1.03      -10.51     10.82 o 
   1 -16  10       24.52       29.25     11.89 o 
   2 -16  10       22.13       23.07     10.77 o 
   3 -16  10      394.24      423.40     24.07 o 
   4 -16  10      106.62      126.63     27.42 o 
   5 -16  10      219.77      256.20     24.52 o 
   6 -16  10      184.30      232.07     45.98 o 
   7 -16  10       15.84       17.78     12.30 o 
   8 -16  10        0.21        4.38     13.92 o 
   9 -16  10        5.17       -4.01     27.72 o 
  -4 -15  10        6.83       16.11     12.33 o 
  -3 -15  10       34.87       46.48     13.75 o 
  -2 -15  10        2.56       -3.87      9.85 o 
  -1 -15  10      235.70      291.55     22.45 o 
   0 -15  10        0.66        0.76      8.22 o 
   1 -15  10       35.91       27.82     10.98 o 
   2 -15  10       38.88       30.78      8.71 o 
   3 -15  10      304.22      290.22     19.33 o 
   4 -15  10      517.76      521.56     31.50 o 
   5 -15  10        6.94        3.57      9.64 o 
   6 -15  10       34.65       29.08     12.19 o 
   7 -15  10       11.81       15.80     11.97 o 
   8 -15  10       63.19       60.27     20.76 o 
   9 -15  10        0.11       -0.71     13.97 o 
  -5 -14  10       27.02       31.02     16.04 o 
  -4 -14  10       21.20       35.68     13.12 o 
  -3 -14  10       13.47       10.56      9.93 o 
  -2 -14  10      371.55      416.91     36.78 o 
  -1 -14  10       12.39        6.16      8.65 o 
   0 -14  10      355.65      329.50     21.55 o 
   1 -14  10       41.88       32.86      7.94 o 
   2 -14  10        0.08        5.55      7.05 o 
   3 -14  10       69.11       68.32     10.62 o 
   4 -14  10       17.93       -1.86      7.83 o 
   5 -14  10        7.79        6.55      9.35 o 
   6 -14  10       36.61       60.49     13.84 o 
   7 -14  10        4.69        6.25     10.63 o 
   8 -14  10      703.32      814.54     41.11 o 
   9 -14  10       20.57       27.22     17.75 o 
  10 -14  10      334.43      478.97     46.18 o 
  -6 -13  10      130.94      157.38     25.09 o 
  -5 -13  10        0.05       -7.25     13.98 o 
  -4 -13  10        3.69        5.28      9.54 o 
  -3 -13  10       72.45       94.44     14.12 o 
  -2 -13  10      126.16      161.39     17.67 o 
  -1 -13  10      577.12      645.20     26.49 o 
   0 -13  10       72.43       90.20     10.38 o 
   1 -13  10       22.72       19.82      7.13 o 
   2 -13  10      811.30      919.34     29.12 o 
   3 -13  10      462.31      528.96     39.90 o 
   4 -13  10       28.88       30.74     16.23 o 
   5 -13  10       99.62       89.96     22.42 o 
   6 -13  10      106.39      114.54     17.06 o 
   7 -13  10        2.89       -0.68     10.66 o 
   8 -13  10      279.54      318.79     22.36 o 
   9 -13  10       59.60       66.00     15.52 o 
  10 -13  10        6.23        8.47     14.91 o 
  -7 -12  10      190.44      168.24     36.18 o 
  -6 -12  10        5.14        3.10     11.15 o 
  -5 -12  10        2.92        9.00     10.08 o 
  -4 -12  10       13.69       19.61      8.98 o 
  -3 -12  10       62.15       48.81      9.63 o 
  -2 -12  10       32.60       27.54      7.77 o 
  -1 -12  10      922.67      958.35     26.37 o 
   0 -12  10      205.78      178.58     12.88 o 
   1 -12  10       68.92       53.27      8.62 o 
   2 -12  10       42.96       51.46      7.56 o 
   3 -12  10      311.40      321.63     20.37 o 
   4 -12  10       14.19       12.94      7.19 o 
   5 -12  10        9.89       16.86      8.04 o 
   6 -12  10       24.82       37.76     10.15 o 
   7 -12  10       14.90       17.35     11.30 o 
   8 -12  10       31.30       26.11      9.61 o 
   9 -12  10      230.77      226.26     28.53 o 
  10 -12  10       11.21       38.86     19.95 o 
  -8 -11  10       69.81       83.02     35.49 o 
  -7 -11  10       30.38        8.35     15.24 o 
  -6 -11  10        1.69       -6.76      9.60 o 
  -5 -11  10        5.62        5.48      9.60 o 
  -4 -11  10       20.11       15.61      7.56 o 
  -3 -11  10      422.37      462.57     21.62 o 
  -2 -11  10        0.18       -6.71      6.71 o 
  -1 -11  10       72.26       66.27      9.27 o 
   0 -11  10        3.38       10.30      5.26 o 
   1 -11  10      591.68      631.06     39.81 o 
   2 -11  10      344.15      342.25     18.61 o 
   3 -11  10      289.03      288.35     21.02 o 
   4 -11  10      125.73      118.80     14.35 o 
   5 -11  10       29.91       29.90      9.55 o 
   6 -11  10      993.56      919.73     26.46 o 
   7 -11  10       32.39       22.09      7.42 o 
   8 -11  10      116.62      124.86     14.50 o 
   9 -11  10        6.35       10.05      9.89 o 
  10 -11  10       36.24       26.75     15.44 o 
  -8 -10  10       53.76       64.49     16.29 o 
  -7 -10  10        8.79        5.51     10.81 o 
  -6 -10  10        5.11       -5.79      8.24 o 
  -5 -10  10       10.44        0.70      8.07 o 
  -4 -10  10      350.49      386.58     30.76 o 
  -3 -10  10       26.53       29.00      8.05 o 
  -2 -10  10       74.38       63.81     11.62 o 
  -1 -10  10        0.67       -0.30      5.09 o 
   0 -10  10      140.04      127.07     10.74 o 
   1 -10  10      536.98      524.11     18.59 o 
   2 -10  10      339.02      341.83     15.22 o 
   3 -10  10      669.56      681.59     27.06 o 
   4 -10  10      344.50      342.58     23.31 o 
   5 -10  10       44.13       46.73      8.11 o 
   6 -10  10      138.63      145.74     12.93 o 
   7 -10  10        3.42        0.88      5.64 o 
   8 -10  10      251.65      307.73     21.39 o 
   9 -10  10        0.22       -8.10      8.10 o 
  10 -10  10        1.95        8.30     11.05 o 
  -9  -9  10        2.20        1.38     16.33 o 
  -8  -9  10       68.31       74.34     15.51 o 
  -7  -9  10       14.51       -2.68     11.72 o 
  -6  -9  10       58.40       40.71     17.01 o 
  -5  -9  10       11.80       10.91     10.85 o 
  -4  -9  10        7.01        6.74      6.10 o 
  -3  -9  10      307.30      318.41     24.15 o 
  -2  -9  10        3.37       17.16      6.17 o 
  -1  -9  10      315.75      301.05     15.98 o 
   0  -9  10       25.18       22.89      5.32 o 
   1  -9  10      258.59      258.47     13.10 o 
   2  -9  10     1154.90     1080.40     33.50 o 
   3  -9  10      524.31      475.77     23.49 o 
   4  -9  10      231.86      247.46     15.28 o 
   5  -9  10       10.85       12.36      6.55 o 
   6  -9  10       62.91       35.38     10.01 o 
   7  -9  10        1.76        4.80      5.93 o 
   8  -9  10      126.89      183.45     17.36 o 
   9  -9  10        0.15       -6.34      8.82 o 
  10  -9  10      171.64      224.93     21.49 o 
 -10  -8  10        1.37       -3.70     17.38 o 
  -9  -8  10        6.60       20.32     16.85 o 
  -8  -8  10       20.37       13.68     11.21 o 
  -7  -8  10       22.10       35.52     12.14 o 
  -6  -8  10      100.99       93.95     22.52 o 
  -5  -8  10      118.23      126.34     15.77 o 
  -4  -8  10       14.09       23.33      7.75 o 
  -3  -8  10      141.70      143.91     11.56 o 
  -2  -8  10       88.93       86.50      8.64 o 
  -1  -8  10        0.34       -3.00      3.45 o 
   0  -8  10      185.79      197.74     16.23 o 
   1  -8  10     1370.31     1375.83     24.29 o 
   2  -8  10        3.92        7.73      5.60 o 
   3  -8  10      289.93      280.73     18.84 o 
   4  -8  10      163.47      166.42     12.73 o 
   5  -8  10       87.97       97.06     10.30 o 
   6  -8  10       97.93      108.10     17.69 o 
   7  -8  10       18.24       25.68     13.51 o 
   8  -8  10       23.19       22.20     12.89 o 
   9  -8  10       11.51        1.16      9.74 o 
  10  -8  10        2.43       -7.28     10.88 o 
 -10  -7  10       19.96       15.35     17.17 o 
  -9  -7  10      359.76      397.44     30.08 o 
  -8  -7  10      129.81      152.87     19.36 o 
  -7  -7  10       41.40       38.36     12.46 o 
  -6  -7  10        0.14       -2.51      8.13 o 
  -5  -7  10       33.07       39.99     21.84 o 
  -4  -7  10      365.58      372.95     16.73 o 
  -3  -7  10      126.48      118.40      9.70 o 
  -2  -7  10       15.76       10.38      4.27 o 
  -1  -7  10      521.82      533.49     28.71 o 
   0  -7  10        0.01       -1.40      2.97 o 
   1  -7  10     2751.69     2767.89     50.25 o 
   2  -7  10        0.04        0.83      4.77 o 
   3  -7  10      129.04      151.92     11.97 o 
   4  -7  10      372.39      396.17     18.83 o 
   5  -7  10       57.74       61.45      9.39 o 
   6  -7  10     1259.22     1216.64     35.28 o 
   7  -7  10        0.25       -0.30      8.18 o 
   8  -7  10      160.39      193.42     36.87 o 
   9  -7  10       74.10       48.86     14.59 o 
  10  -7  10      414.03      535.58     51.92 o 
 -11  -6  10        1.23      -12.04     19.10 o 
 -10  -6  10       18.49       19.64     16.74 o 
  -9  -6  10      144.82      169.60     20.78 o 
  -8  -6  10       12.73        8.70     11.07 o 
  -7  -6  10        1.86       36.00     25.09 o 
  -6  -6  10      102.98       94.03     18.51 o 
  -5  -6  10      193.79      210.22     18.12 o 
  -4  -6  10      289.33      297.11     20.05 o 
  -3  -6  10        2.64        0.04      3.15 o 
  -2  -6  10       36.69       49.19      5.91 o 
  -1  -6  10        0.15        3.94      3.19 o 
   0  -6  10     1224.58     1275.00     25.54 o 
   1  -6  10      159.65      172.54     18.97 o 
   2  -6  10      378.42      400.29     19.71 o 
   3  -6  10      102.62      114.35     18.48 o 
   4  -6  10      958.77      941.57     29.69 o 
   5  -6  10       55.14       46.18      9.04 o 
   6  -6  10      296.73      259.98     25.45 o 
   7  -6  10        0.42       -7.56      8.40 o 
   8  -6  10       20.07       12.51     44.08 o 
   9  -6  10        3.86       -3.31      9.97 o 
  10  -6  10       84.83       72.59     17.92 o 
 -11  -5  10       70.30       41.10     21.38 o 
 -10  -5  10        9.19        4.20     11.18 o 
  -9  -5  10       26.63       24.01     16.24 o 
  -8  -5  10      197.00      208.51     19.75 o 
  -7  -5  10       50.10       36.10      9.90 o 
  -6  -5  10       17.01       21.46      8.42 o 
  -5  -5  10        4.83        0.71      5.64 o 
  -4  -5  10      100.66       66.44     10.06 o 
  -3  -5  10       59.78       43.66      7.87 o 
  -2  -5  10        5.95        6.07      3.10 o 
  -1  -5  10      282.33      280.62     10.71 o 
   0  -5  10       35.08       30.30      9.60 o 
   1  -5  10      793.95      757.95     34.38 o 
   2  -5  10       86.59       91.93      9.17 o 
   3  -5  10       49.66       30.80      7.15 o 
   4  -5  10      841.77      723.35     25.79 o 
   5  -5  10        6.31       15.33      6.59 o 
   6  -5  10      315.28      345.82     29.89 o 
   7  -5  10        1.32      -13.91     16.93 o 
   8  -5  10       22.90       26.72     22.82 o 
   9  -5  10        3.83       -8.49     12.51 o 
  10  -5  10      262.56      351.31     31.95 o 
 -11  -4  10       26.83       55.65     19.40 o 
 -10  -4  10      110.40      116.06     28.29 o 
  -9  -4  10      156.74      182.97     25.96 o 
  -8  -4  10      271.86      314.62     21.10 o 
  -7  -4  10       82.88       94.62     11.24 o 
  -6  -4  10       78.55       95.13     10.28 o 
  -5  -4  10      212.44      189.13     16.25 o 
  -4  -4  10       10.35       11.86      5.77 o 
  -3  -4  10       47.00       28.81      6.81 o 
  -2  -4  10        3.18       -1.59      3.80 o 
  -1  -4  10      517.58      454.40     13.21 o 
   0  -4  10       76.18       72.83      5.19 o 
   1  -4  10     1277.25     1164.94     43.08 o 
   2  -4  10      293.80      273.59     17.48 o 
   3  -4  10      127.02      128.20     22.26 o 
   4  -4  10      515.44      462.68     31.07 o 
   5  -4  10      253.95      266.66     32.94 o 
   6  -4  10      109.22      128.09     40.44 o 
   7  -4  10       22.63       41.44     13.97 o 
   8  -4  10      237.00      257.04     48.78 o 
   9  -4  10      167.83      126.93     24.30 o 
 -12  -3  10       23.95        1.65     44.14 o 
 -11  -3  10       13.07       25.92     14.10 o 
 -10  -3  10       79.79       73.36     14.87 o 
  -9  -3  10        3.29        2.47      7.28 o 
  -8  -3  10       79.66       79.43     16.92 o 
  -7  -3  10        2.84       -0.95      5.97 o 
  -6  -3  10      102.21       83.34     10.72 o 
  -5  -3  10     2906.39     3071.54     56.54 o 
  -4  -3  10        0.15       -4.44      4.44 o 
  -3  -3  10     2765.92     2912.72     60.00 o 
  -2  -3  10        7.95        3.88      4.67 o 
  -1  -3  10      464.37      426.57     13.34 o 
   0  -3  10      159.76      153.98      7.68 o 
   1  -3  10      617.53      635.66     41.39 o 
   2  -3  10       18.87       17.77      5.87 o 
   3  -3  10       10.18        6.56      5.52 o 
   4  -3  10       47.02       51.36      9.00 o 
   5  -3  10       33.07       45.27     12.78 o 
   6  -3  10       68.70       61.21     15.87 o 
   7  -3  10       85.89      116.96     20.61 o 
   8  -3  10       91.50       79.05     30.66 o 
   9  -3  10      477.34      503.12     83.46 o 
 -12  -2  10        3.57       22.41     16.74 o 
 -11  -2  10        4.54       -5.01     11.58 o 
 -10  -2  10        0.89        4.42     16.04 o 
  -9  -2  10       20.26       26.34      7.80 o 
  -8  -2  10        0.11       -3.88      5.32 o 
  -7  -2  10      100.64      114.82     11.93 o 
  -6  -2  10     1005.71     1055.96     29.18 o 
  -5  -2  10      376.51      414.16     33.03 o 
  -4  -2  10      957.03      911.96     55.37 o 
  -3  -2  10      403.73      489.50     26.63 o 
  -2  -2  10        2.02        3.55      2.88 o 
  -1  -2  10        6.87        3.27      4.14 o 
   0  -2  10        3.77        0.82      3.57 o 
   1  -2  10      790.23      779.49     27.19 o 
   2  -2  10     1271.13     1221.27     65.15 o 
   3  -2  10      211.30      175.61     15.30 o 
   4  -2  10      131.37      146.19     14.00 o 
   5  -2  10        6.92        7.36     10.28 o 
   6  -2  10       78.10      105.11     25.02 o 
   7  -2  10       38.34       46.63     25.58 o 
   8  -2  10       32.17       31.33     15.74 o 
   9  -2  10       20.75       30.70     18.14 o 
 -12  -1  10        2.82       -7.04     16.03 o 
 -11  -1  10       70.50       69.91     14.46 o 
 -10  -1  10       56.20       67.45     12.98 o 
  -9  -1  10       10.55       17.55      7.44 o 
  -8  -1  10       56.62       27.62      8.54 o 
  -7  -1  10       10.90        6.15      6.23 o 
  -6  -1  10     1527.69     1553.87     42.96 o 
  -5  -1  10       42.47       47.71     14.03 o 
  -4  -1  10      264.67      277.44     18.90 o 
  -3  -1  10       20.33       20.78      8.65 o 
  -2  -1  10      382.75      380.35     17.41 o 
  -1  -1  10      416.21      326.84     41.39 o 
   0  -1  10      437.65      420.32     16.65 o 
   1  -1  10      171.17      140.24     13.63 o 
   2  -1  10       30.55       21.40     10.62 o 
   3  -1  10      145.38      132.79     14.12 o 
   4  -1  10      391.97      447.76     38.86 o 
   5  -1  10       33.09       17.34     17.06 o 
   6  -1  10        7.39       12.61     15.74 o 
   7  -1  10        2.80       -2.16     11.89 o 
   8  -1  10       47.59       31.20     17.09 o 
 -12   0  10       16.89        4.55     12.92 o 
 -11   0  10      289.93      323.46     24.71 o 
 -10   0  10       27.28       12.52     10.52 o 
  -9   0  10       74.57       55.20     12.55 o 
  -8   0  10      108.81      109.05     11.95 o 
  -7   0  10        0.14        3.19      5.98 o 
  -6   0  10       30.94       21.05      7.91 o 
  -5   0  10       12.37       10.69      6.45 o 
  -4   0  10       31.51       17.65      7.26 o 
  -3   0  10      163.80      171.27      8.08 o 
  -2   0  10       18.08       26.76      9.85 o 
  -1   0  10      488.09      456.53     31.79 o 
   0   0  10       51.02       30.54      9.67 o 
   1   0  10        6.92       13.14      6.17 o 
   2   0  10      123.67      135.49     14.21 o 
   3   0  10      673.39      647.66     28.01 o 
   4   0  10      123.37      135.22     55.31 o 
   5   0  10       15.88       14.28     10.06 o 
   6   0  10       95.59       58.12     17.18 o 
   7   0  10        1.90        2.29     10.71 o 
   8   0  10      177.72      192.52     30.07 o 
 -12   1  10       11.29        8.80     11.13 o 
 -11   1  10      180.37      208.76     23.66 o 
 -10   1  10        1.49       -4.32      8.39 o 
  -9   1  10       38.41       39.94     13.79 o 
  -8   1  10        0.19       -5.20     10.16 o 
  -7   1  10       39.75       35.76      8.32 o 
  -6   1  10      107.11      108.50     17.34 o 
  -5   1  10      148.64      155.82     14.35 o 
  -4   1  10      247.27      277.36     18.48 o 
  -3   1  10     1223.81     1173.57     35.27 o 
  -2   1  10       98.24      101.67     14.76 o 
  -1   1  10     2377.85     2429.07     67.90 o 
   0   1  10        6.17        3.41      7.11 o 
   1   1  10       54.33       35.94      8.72 o 
   2   1  10       46.86       17.35      7.28 o 
   3   1  10      253.71      282.75     20.49 o 
   4   1  10      106.88      115.19     19.08 o 
   5   1  10       96.06      121.82     21.36 o 
   6   1  10        8.96       19.12     14.24 o 
   7   1  10        3.04       -1.51     12.38 o 
 -12   2  10        2.90       -3.99     12.78 o 
 -11   2  10      262.33      273.30     38.70 o 
 -10   2  10       13.01        5.35     12.01 o 
  -9   2  10       11.14       17.91     12.04 o 
  -8   2  10       25.10       22.01     11.85 o 
  -7   2  10       13.12       10.50      5.93 o 
  -6   2  10      417.72      423.87     35.53 o 
  -5   2  10       19.59       16.36      6.50 o 
  -4   2  10       30.73       26.51      8.12 o 
  -3   2  10      375.10      388.68     22.46 o 
  -2   2  10      199.36      194.01     20.05 o 
  -1   2  10      511.89      543.78     64.84 o 
   0   2  10      204.95      216.99     26.52 o 
   1   2  10       21.84       17.70      7.56 o 
   2   2  10       76.03      108.92     17.54 o 
   3   2  10      207.20      245.36     26.77 o 
   4   2  10      116.87      128.01     30.85 o 
   5   2  10        3.86        9.68     13.73 o 
   6   2  10      157.65      205.77     29.57 o 
 -12   3  10        0.38      -17.03     17.03 o 
 -11   3  10      180.09      190.08     42.73 o 
 -10   3  10       10.46       27.81     14.27 o 
  -9   3  10        0.58        5.21     11.09 o 
  -8   3  10      234.67      237.07     27.22 o 
  -7   3  10       58.02       37.42     13.59 o 
  -6   3  10      315.75      340.71     19.13 o 
  -5   3  10      314.47      364.97     29.20 o 
  -4   3  10       45.31       18.90      7.53 o 
  -3   3  10      274.62      296.89     20.81 o 
  -2   3  10        0.14       -8.73      9.41 o 
  -1   3  10      220.42      187.20     30.66 o 
   0   3  10      113.13      104.89     16.84 o 
   1   3  10       15.71       19.61      8.19 o 
   2   3  10     1115.99     1159.86     72.91 o 
   3   3  10        1.77       14.41     11.14 o 
   4   3  10      249.39      323.57     33.60 o 
   5   3  10       60.90      139.56     47.22 o 
   6   3  10        0.00      -17.06     17.06 o 
 -12   4  10        2.15      -24.55     24.55 o 
 -11   4  10       58.25       32.04     16.55 o 
 -10   4  10        9.92       -0.56     11.30 o 
  -9   4  10       23.31       23.56     13.92 o 
  -8   4  10      424.99      400.21     58.88 o 
  -7   4  10        0.26        2.57     10.69 o 
  -6   4  10      314.76      367.39     33.03 o 
  -5   4  10        8.21        3.28      5.22 o 
  -4   4  10      183.66      187.20     16.77 o 
  -3   4  10       78.45      103.35     13.75 o 
  -2   4  10       29.09       19.40      9.58 o 
  -1   4  10      667.48      630.69     37.21 o 
   0   4  10       91.37       74.91     15.25 o 
   1   4  10       43.20       19.77      9.68 o 
   2   4  10       22.33       12.02     18.44 o 
   3   4  10       24.34       21.33     13.79 o 
   4   4  10      238.05      236.05     37.62 o 
   5   4  10        9.27       15.17     19.56 o 
 -12   5  10        1.99        0.27     23.50 o 
 -11   5  10       31.72        6.01     34.50 o 
 -10   5  10        0.31        0.40     13.37 o 
  -9   5  10        0.00       -5.39     10.85 o 
  -8   5  10       94.81       80.66     36.81 o 
  -7   5  10      210.04      218.10     27.76 o 
  -6   5  10       95.94      103.59     19.53 o 
  -5   5  10      353.79      392.16     23.98 o 
  -4   5  10       24.93       23.69      8.99 o 
  -3   5  10      894.72      875.38     33.79 o 
  -2   5  10       18.13       14.38     11.54 o 
  -1   5  10      256.53      290.21     28.11 o 
   0   5  10      108.52      108.60     18.39 o 
   1   5  10       98.92      126.69     37.37 o 
   2   5  10      364.63      469.81     38.83 o 
   3   5  10       68.36       19.94     19.44 o 
   4   5  10       13.51       10.28     20.19 o 
 -12   6  10       27.38        2.54     32.27 o 
 -11   6  10       13.37       21.66     17.86 o 
 -10   6  10        5.11        2.81     14.34 o 
  -9   6  10       12.96      -10.67     10.67 o 
  -8   6  10        0.23        2.08     12.62 o 
  -7   6  10       10.83        7.90     12.00 o 
  -6   6  10       94.92      116.08     29.72 o 
  -5   6  10       86.85       85.76     19.16 o 
  -4   6  10      396.53      437.41     27.00 o 
  -3   6  10        9.18       -6.88      6.88 o 
  -2   6  10      452.39      438.84     33.82 o 
  -1   6  10        8.43       13.92     12.32 o 
   0   6  10      148.18      171.44     33.74 o 
   1   6  10       43.10       26.46     18.44 o 
   2   6  10        1.30       -7.65     16.05 o 
   3   6  10        9.57       14.67     18.06 o 
 -11   7  10        9.56       -7.78     17.49 o 
 -10   7  10        0.02       -2.93     15.61 o 
  -9   7  10      118.10      116.69     24.72 o 
  -8   7  10      138.22      186.64     28.04 o 
  -7   7  10        5.36        6.57     13.10 o 
  -6   7  10        0.72       -6.99     12.01 o 
  -5   7  10      172.65      196.01     27.36 o 
  -4   7  10        8.26        8.61     10.95 o 
  -3   7  10      504.43      504.69     41.39 o 
   2   7  10      165.03      173.94     36.12 o 
 -11   8  10       89.04      119.82     27.97 o 
 -10   8  10      136.38      187.85     29.78 o 
  -9   8  10       61.02       66.98     24.46 o 
  -8   8  10       75.10       73.72     26.40 o 
  -7   8  10       44.65       52.41     18.56 o 
  -6   8  10      122.07      116.24     23.24 o 
  -5   8  10        0.47       -0.99     17.37 o 
  -4   8  10       33.01       37.72     20.83 o 
  -3   8  10      294.47      389.52     53.68 o 
 -10   9  10        0.06        4.89     20.38 o 
  -9   9  10       16.05       20.72     17.37 o 
  -8   9  10       12.94       14.23     16.72 o 
  -7   9  10       30.24       26.54     17.60 o 
  -6   9  10       25.78        4.39     18.81 o 
  -5   9  10        0.16       11.16     17.56 o 
  -4   9  10       46.59       30.73     22.20 o 
  -8  10  10       31.32       70.23     35.37 o 
  -7  10  10        3.25      -20.32     20.32 o 
  -6  10  10        0.10       -4.89     21.82 o 
  -5  10  10       40.42       26.96     23.95 o 
  -4  10  10      234.83      374.10     56.69 o 
   1 -18  11       19.65       14.24     11.80 o 
   2 -18  11        9.65       15.05     13.41 o 
   3 -18  11       43.84       19.34     20.07 o 
   4 -18  11       73.61      105.40     22.73 o 
   5 -18  11       28.36       37.10     16.94 o 
  -1 -17  11        8.84       -7.33     11.61 o 
   0 -17  11        9.28        4.33     10.06 o 
   1 -17  11      109.47       91.15     14.53 o 
   2 -17  11        0.45       -6.01      9.20 o 
   3 -17  11      215.24      249.19     30.73 o 
   4 -17  11       86.94       74.82     18.25 o 
   5 -17  11       27.23       15.14     15.52 o 
   6 -17  11      331.37      327.69     30.05 o 
   7 -17  11        0.31       -9.23     15.89 o 
  -3 -16  11       20.98       20.85     13.32 o 
  -2 -16  11       65.75       32.92     12.78 o 
  -1 -16  11        0.08       -9.37      9.37 o 
   0 -16  11      135.01      153.28     16.98 o 
   1 -16  11      115.30      136.52     15.78 o 
   2 -16  11        1.55        5.24     10.01 o 
   3 -16  11       18.22       20.49     10.82 o 
   4 -16  11       41.26       25.51     14.74 o 
   5 -16  11      136.31      186.22     27.05 o 
   6 -16  11       16.51       -1.79     10.45 o 
   7 -16  11       54.82       31.76     12.58 o 
   8 -16  11        6.99        5.26     12.78 o 
  -4 -15  11       94.85       73.53     16.39 o 
  -3 -15  11      101.53      100.55     16.12 o 
  -2 -15  11       23.86        3.63      9.62 o 
  -1 -15  11        0.01       -6.41     10.34 o 
   0 -15  11       78.96       65.65     11.81 o 
   1 -15  11      295.64      335.68     24.95 o 
   2 -15  11       54.52       62.69      9.98 o 
   3 -15  11       58.44       63.15     11.63 o 
   4 -15  11      102.63      108.18     14.64 o 
   5 -15  11       12.66       12.69     10.12 o 
   6 -15  11      297.20      283.12     22.86 o 
   7 -15  11        2.29       -0.48      9.63 o 
   8 -15  11        4.12        3.03      9.94 o 
   9 -15  11       81.48      125.54     26.66 o 
  -5 -14  11       48.37       47.01     18.21 o 
  -4 -14  11       13.71       17.62     11.87 o 
  -3 -14  11       52.40       41.16     11.98 o 
  -2 -14  11        0.47       -7.79      7.79 o 
  -1 -14  11       90.52       94.01     13.26 o 
   0 -14  11       16.63        8.92      7.88 o 
   1 -14  11       55.87       70.60      9.82 o 
   2 -14  11      107.53      106.83     13.14 o 
   3 -14  11        2.46        7.41      8.04 o 
   4 -14  11       10.84        7.87      8.09 o 
   5 -14  11        2.51        8.75      8.92 o 
   6 -14  11      281.34      291.68     27.84 o 
   7 -14  11        1.55       -4.17      9.01 o 
   8 -14  11        6.95       -6.30     10.26 o 
   9 -14  11        0.20       14.25     17.82 o 
  -6 -13  11        0.79      -10.32     13.71 o 
  -5 -13  11       11.66       17.91     14.45 o 
  -4 -13  11       85.42       94.58     14.28 o 
  -3 -13  11      108.33      138.79     15.58 o 
  -2 -13  11       46.83       39.69     10.02 o 
  -1 -13  11       54.15       38.85      9.28 o 
   0 -13  11       32.73       43.46      9.71 o 
   1 -13  11       31.81       32.93      7.49 o 
   2 -13  11      165.17      160.31     14.20 o 
   3 -13  11        1.75       -0.39      7.22 o 
   4 -13  11        1.29       -6.26      7.38 o 
   5 -13  11      127.23      148.67     16.39 o 
   6 -13  11       75.48       66.96     12.47 o 
   7 -13  11      132.13      139.10     16.57 o 
   8 -13  11       26.51       12.06     12.52 o 
   9 -13  11      104.77      141.91     30.75 o 
  -7 -12  11       60.20       73.44     20.48 o 
  -6 -12  11      113.60       99.20     17.57 o 
  -5 -12  11      154.77      148.01     18.61 o 
  -4 -12  11      649.38      692.00     26.76 o 
  -3 -12  11      202.11      202.54     16.05 o 
  -2 -12  11       41.98       17.80      7.59 o 
  -1 -12  11      101.71      106.94     11.72 o 
   0 -12  11      667.74      650.34     23.92 o 
   1 -12  11      217.22      252.04     16.12 o 
   2 -12  11      511.34      593.37     21.93 o 
   3 -12  11      143.90      136.04     16.01 o 
   4 -12  11       72.92       71.99     17.94 o 
   5 -12  11       67.18       48.57     10.52 o 
   6 -12  11       32.29       32.47      9.92 o 
   7 -12  11        5.22        1.52     11.07 o 
   8 -12  11       10.39        4.51     11.56 o 
   9 -12  11        6.41        7.12     12.92 o 
  10 -12  11      262.69      330.10     40.73 o 
  -8 -11  11        9.88        5.76     18.06 o 
  -7 -11  11        0.03        1.75     14.09 o 
  -6 -11  11      565.04      665.57     46.63 o 
  -5 -11  11       27.04       29.07     17.69 o 
  -4 -11  11      281.71      258.56     17.97 o 
  -3 -11  11      207.27      220.49     18.17 o 
  -2 -11  11       71.26       60.27      9.06 o 
  -1 -11  11      211.62      199.05     14.46 o 
   0 -11  11        1.02       10.03      5.11 o 
   1 -11  11      166.12      175.28     12.82 o 
   2 -11  11      109.38      135.43     11.18 o 
   3 -11  11       90.29       55.40     10.68 o 
   4 -11  11     1054.18     1101.48     80.05 o 
   5 -11  11        4.10        1.02      7.63 o 
   6 -11  11      268.02      282.31     17.86 o 
   7 -11  11       69.31       51.23      9.12 o 
   8 -11  11      145.49      191.79     18.17 o 
   9 -11  11       55.87       63.22     26.95 o 
  10 -11  11        1.01      -13.10     13.10 o 
  -8 -10  11      224.27      225.68     25.09 o 
  -7 -10  11       14.88       18.38     11.83 o 
  -6 -10  11      331.77      311.90     26.47 o 
  -5 -10  11       68.52       85.54     27.48 o 
  -4 -10  11       46.21       52.53     10.64 o 
  -3 -10  11        4.99       -0.65      5.46 o 
  -2 -10  11        1.95       -4.69      4.69 o 
  -1 -10  11       76.92       69.07      8.58 o 
   0 -10  11        0.01        0.26      3.99 o 
   1 -10  11       79.74       85.35      8.72 o 
   2 -10  11      281.11      241.48     28.16 o 
   3 -10  11      408.74      414.75     43.63 o 
   4 -10  11       12.59       19.94      8.36 o 
   5 -10  11       10.06       21.66      7.27 o 
   6 -10  11       44.87       34.57     12.18 o 
   7 -10  11        1.03        4.17      8.78 o 
   8 -10  11       51.46       58.61     18.92 o 
   9 -10  11       81.24       89.43     31.10 o 
  10 -10  11        2.99       -9.46     11.96 o 
  -9  -9  11      265.77      264.12     27.73 o 
  -8  -9  11       15.18       16.44     11.87 o 
  -7  -9  11        5.29      -10.15     10.15 o 
  -6  -9  11       44.23       48.60     13.32 o 
  -5  -9  11        0.04        3.12     10.03 o 
  -4  -9  11      130.79      132.38     12.70 o 
  -3  -9  11      270.69      262.24     15.72 o 
  -2  -9  11       84.76       68.47     11.39 o 
  -1  -9  11      686.64      705.83     20.88 o 
   0  -9  11      145.47      143.96     10.55 o 
   1  -9  11     1124.73     1129.72     26.33 o 
   2  -9  11      113.73      101.21     13.09 o 
   3  -9  11        2.77        3.03      6.53 o 
   4  -9  11      139.69      170.33     29.12 o 
   5  -9  11      584.70      554.17     21.37 o 
   6  -9  11       70.45       81.89     10.75 o 
   7  -9  11       97.96       88.02     14.38 o 
   8  -9  11      222.47      217.58     37.10 o 
   9  -9  11        0.02       -6.59      9.56 o 
  10  -9  11      537.43      616.46     34.85 o 
  -9  -8  11      123.60      128.88     19.65 o 
  -8  -8  11       94.09       98.53     17.55 o 
  -7  -8  11       13.94       23.13     11.59 o 
  -6  -8  11      338.63      396.08     29.02 o 
  -5  -8  11        3.06        8.20     12.91 o 
  -4  -8  11       33.67       32.07      7.07 o 
  -3  -8  11      194.72      184.16     13.47 o 
  -2  -8  11      342.62      330.58     14.85 o 
  -1  -8  11     1228.30     1241.20     27.82 o 
   0  -8  11       62.59       59.56      6.96 o 
   1  -8  11     1042.45     1078.95     23.67 o 
   2  -8  11        6.95        1.99      5.72 o 
   3  -8  11       64.23       84.81     15.82 o 
   4  -8  11     1409.46     1325.65     36.95 o 
   5  -8  11      242.86      243.15     16.25 o 
   6  -8  11       92.90       75.51     10.16 o 
   7  -8  11        2.52       19.04      9.67 o 
   8  -8  11      198.37      202.05     21.16 o 
   9  -8  11        3.57       -3.63      9.86 o 
  10  -8  11       13.00        8.77     13.04 o 
 -10  -7  11       83.38       60.67     21.44 o 
  -9  -7  11       41.48       27.18     12.86 o 
  -8  -7  11        0.65       -1.24     10.32 o 
  -7  -7  11       19.55        1.56     11.28 o 
  -6  -7  11      411.51      440.60     40.13 o 
  -5  -7  11       52.13       42.39     10.30 o 
  -4  -7  11       38.82       46.34     10.09 o 
  -3  -7  11      281.78      294.65     13.54 o 
  -2  -7  11      622.28      632.92     18.26 o 
  -1  -7  11      300.47      328.87     35.04 o 
   0  -7  11       26.77       40.17      5.41 o 
   1  -7  11        0.01        1.89      4.73 o 
   2  -7  11      142.33      112.74     20.37 o 
   3  -7  11       53.95       57.25      8.82 o 
   4  -7  11      494.86      490.86     19.93 o 
   5  -7  11      385.55      364.05     19.36 o 
   6  -7  11        0.41       -2.15      6.75 o 
   7  -7  11        1.25       12.91     10.78 o 
   8  -7  11      528.68      630.25     43.66 o 
   9  -7  11      286.45      316.50     45.84 o 
 -10  -6  11        0.59      -10.47     10.47 o 
  -9  -6  11        1.19       -1.86     10.01 o 
  -8  -6  11      368.26      366.52     26.50 o 
  -7  -6  11        1.35        0.60      8.18 o 
  -6  -6  11      159.92      184.44     18.07 o 
  -5  -6  11       35.39       43.79      9.34 o 
  -4  -6  11        8.56        6.53      6.29 o 
  -3  -6  11      107.83      100.82     10.35 o 
  -2  -6  11      633.31      600.49     16.77 o 
  -1  -6  11       41.60       44.63      5.55 o 
   0  -6  11      404.75      394.57     13.13 o 
   1  -6  11        0.58        0.84      4.88 o 
   2  -6  11      398.70      405.19     20.99 o 
   3  -6  11       28.38       12.52      5.75 o 
   4  -6  11       53.03       68.67     12.22 o 
   5  -6  11       40.23       29.84      8.54 o 
   6  -6  11       26.31       19.29     18.44 o 
   7  -6  11        1.24       14.50     11.60 o 
   8  -6  11      166.88      203.38     32.04 o 
   9  -6  11       70.68       60.79     19.05 o 
 -11  -5  11       12.16       28.26     19.40 o 
 -10  -5  11        6.15       13.49     12.44 o 
  -9  -5  11       84.71       88.26     20.60 o 
  -8  -5  11       60.13       53.55     12.85 o 
  -7  -5  11      392.48      404.84     51.79 o 
  -6  -5  11      260.59      256.96     20.24 o 
  -5  -5  11       23.98       26.87      8.40 o 
  -4  -5  11       37.53       31.73      8.23 o 
  -3  -5  11      260.63      252.78     17.14 o 
  -2  -5  11        3.39        2.64      4.18 o 
  -1  -5  11      640.58      670.86     17.19 o 
   0  -5  11      228.54      211.47     15.47 o 
   1  -5  11       66.26       78.44     19.55 o 
   2  -5  11     1173.70     1121.32     33.15 o 
   3  -5  11      217.46      229.64     17.73 o 
   4  -5  11     2229.45     2103.06     50.66 o 
   5  -5  11      145.88      171.25     33.42 o 
   6  -5  11        6.00        0.83      9.43 o 
   7  -5  11       44.61       68.56     16.27 o 
   8  -5  11       96.36       67.62     18.73 o 
   9  -5  11       48.58       30.93     16.87 o 
 -11  -4  11       91.53       73.68     17.86 o 
 -10  -4  11       51.63       31.92     13.29 o 
  -9  -4  11        7.33        4.29     10.46 o 
  -8  -4  11       11.42        1.76      7.16 o 
  -7  -4  11      144.29      153.66     13.90 o 
  -6  -4  11      269.22      234.62     16.21 o 
  -5  -4  11       86.83       69.26     10.81 o 
  -4  -4  11      104.66      119.70     14.59 o 
  -3  -4  11      287.48      318.29     18.81 o 
  -2  -4  11      642.45      703.65     23.98 o 
  -1  -4  11        5.03       -3.01      3.01 o 
   0  -4  11       27.37       15.16      6.01 o 
   1  -4  11        0.26       -5.88      5.88 o 
   2  -4  11      609.65      544.90     23.42 o 
   3  -4  11      355.90      335.13     20.76 o 
   4  -4  11       35.72       19.76      7.66 o 
   5  -4  11        0.05        3.45      8.59 o 
   6  -4  11      177.26      156.36     23.01 o 
   7  -4  11        0.30       -1.52     11.91 o 
   8  -4  11      266.23      318.30     34.80 o 
   9  -4  11       74.16       41.49     18.92 o 
 -11  -3  11        1.90       -6.99     13.96 o 
 -10  -3  11      116.60      105.50     20.22 o 
  -9  -3  11      117.74       96.31     20.34 o 
  -8  -3  11      247.39      243.06     17.87 o 
  -7  -3  11        3.55        1.21      5.38 o 
  -6  -3  11       11.44       10.51      6.75 o 
  -5  -3  11       60.02       81.29      9.77 o 
  -4  -3  11     2078.57     2015.67     62.06 o 
  -3  -3  11       40.80       30.84      7.32 o 
  -2  -3  11      481.23      480.24     20.03 o 
  -1  -3  11      338.42      311.44      9.03 o 
   0  -3  11      527.04      502.86     22.01 o 
   1  -3  11      689.31      656.65     46.28 o 
   2  -3  11      157.80      180.53     15.59 o 
   3  -3  11      352.39      365.48     30.72 o 
   4  -3  11       96.12       97.80     17.88 o 
   5  -3  11        0.13       -2.28      9.28 o 
   6  -3  11     1473.12     1592.31     63.06 o 
   7  -3  11       14.48        2.35     13.63 o 
   8  -3  11      696.66      899.82    124.34 o 
 -12  -2  11       42.23       52.00     23.59 o 
 -11  -2  11        0.08      -13.15     17.26 o 
 -10  -2  11      193.53      167.43     23.95 o 
  -9  -2  11       38.08       48.71      9.91 o 
  -8  -2  11      860.35      906.98     29.61 o 
  -7  -2  11      205.81      217.41     16.16 o 
  -6  -2  11        2.74       -1.17      5.29 o 
  -5  -2  11      188.26      180.06     21.87 o 
  -4  -2  11      482.23      436.59     28.72 o 
  -3  -2  11      486.05      464.31     30.76 o 
  -2  -2  11      332.59      304.88     17.85 o 
  -1  -2  11       77.65       91.89     20.32 o 
   0  -2  11        2.33        3.09      6.96 o 
   1  -2  11      669.46      762.74     34.19 o 
   2  -2  11      425.99      454.77     24.43 o 
   3  -2  11      241.15      245.22     19.78 o 
   4  -2  11      181.18      175.71     16.70 o 
   5  -2  11       22.12       12.35     10.75 o 
   6  -2  11      119.89      126.37     21.57 o 
   7  -2  11        0.01       -3.29     18.31 o 
   8  -2  11       88.92      126.94     36.68 o 
 -12  -1  11       12.54       13.64     15.52 o 
 -11  -1  11        1.84       -0.12     10.94 o 
 -10  -1  11       11.61        2.52     12.40 o 
  -9  -1  11        0.78       -0.47      8.69 o 
  -8  -1  11       77.85       73.96     10.78 o 
  -7  -1  11        2.40        1.05      5.75 o 
  -6  -1  11      392.26      396.89     24.11 o 
  -5  -1  11        0.82        5.65      6.29 o 
  -4  -1  11       31.04       35.80     14.00 o 
  -3  -1  11      501.29      491.23     45.27 o 
  -2  -1  11        5.27       13.93      7.76 o 
  -1  -1  11       96.93       82.84     13.36 o 
   0  -1  11      109.85       96.62     15.93 o 
   1  -1  11        8.70        4.84      5.61 o 
   2  -1  11       58.42       43.42      9.57 o 
   3  -1  11       16.94       10.38      8.64 o 
   4  -1  11        2.77        7.06      9.09 o 
   5  -1  11       56.46       46.83     21.07 o 
   6  -1  11      101.49       93.53     20.09 o 
   7  -1  11       56.06       59.18     36.37 o 
 -12   0  11        0.05       13.12     15.19 o 
 -11   0  11       71.04       54.63     14.93 o 
 -10   0  11       60.80       45.51     12.95 o 
  -9   0  11       69.68       66.33     15.91 o 
  -8   0  11      124.73      123.10     16.07 o 
  -7   0  11       17.78       19.94      8.48 o 
  -6   0  11      212.53      252.08     23.21 o 
  -5   0  11        2.49       -5.05      5.46 o 
  -4   0  11      371.10      367.89     22.09 o 
  -3   0  11       53.15       31.06      9.52 o 
  -2   0  11       16.06       -0.98      7.96 o 
  -1   0  11      766.50      699.52     37.12 o 
   0   0  11      209.55      234.75     22.52 o 
   1   0  11       28.60       49.94      9.69 o 
   2   0  11        7.46       17.26      7.36 o 
   3   0  11       91.90       66.52     11.58 o 
   4   0  11        0.73       15.96     10.70 o 
   5   0  11       54.75       73.04     18.12 o 
   6   0  11      440.43      525.84     44.97 o 
   7   0  11       15.98       -0.32     14.99 o 
 -12   1  11       59.96       42.22     14.67 o 
 -11   1  11      181.58      149.97     23.53 o 
 -10   1  11        6.68        5.42     10.46 o 
  -9   1  11       79.84       54.40     16.43 o 
  -8   1  11      406.29      463.73     48.53 o 
  -7   1  11       75.88       69.95     17.56 o 
  -6   1  11      107.18      104.95     12.64 o 
  -5   1  11      112.23      116.64     13.29 o 
  -4   1  11      429.05      443.69     39.93 o 
  -3   1  11      493.86      456.56     33.15 o 
  -2   1  11        7.19       -1.81      7.57 o 
  -1   1  11       10.57        8.05      8.90 o 
   0   1  11        0.05       -2.38      7.23 o 
   1   1  11     1089.02     1171.83     59.59 o 
   2   1  11      878.16      922.61     33.74 o 
   3   1  11       19.35       26.08     12.39 o 
   4   1  11      234.84      304.78     45.90 o 
   5   1  11      101.05       98.76     21.07 o 
   6   1  11      864.97      973.73     60.22 o 
 -12   2  11       53.93        9.89     13.14 o 
 -11   2  11        0.39       -7.93     11.06 o 
 -10   2  11      122.77      125.08     22.84 o 
  -9   2  11       17.86       27.74     13.28 o 
  -8   2  11      190.16      168.27     50.60 o 
  -7   2  11        6.04       -1.71      9.48 o 
  -6   2  11      171.65      183.54     24.67 o 
  -5   2  11        0.01       -3.64      5.93 o 
  -4   2  11      205.78      216.88     18.22 o 
  -3   2  11        0.12        3.15      5.94 o 
  -2   2  11       22.01       19.21     17.62 o 
  -1   2  11      476.70      534.09     78.69 o 
   0   2  11       13.21       19.32     10.80 o 
   1   2  11       41.48       27.02      8.87 o 
   2   2  11        1.35       -3.58      7.50 o 
   3   2  11        5.62        3.66     10.59 o 
   4   2  11      313.50      394.57     37.75 o 
   5   2  11        6.09       10.68     13.34 o 
   6   2  11      301.41      350.44     38.80 o 
 -12   3  11        0.15       -9.45     12.45 o 
 -11   3  11      245.38      244.23     52.60 o 
 -10   3  11       53.62       32.23     17.36 o 
  -9   3  11       63.30       54.77     17.32 o 
  -8   3  11      285.14      323.73     33.22 o 
  -7   3  11       69.61       40.01     21.88 o 
  -6   3  11       51.75       40.15      9.65 o 
  -5   3  11      311.88      320.71     21.88 o 
  -4   3  11      116.23      119.73     14.05 o 
  -3   3  11       78.85       62.11     11.64 o 
  -2   3  11       67.26       55.70     25.77 o 
  -1   3  11       45.10       28.66     11.69 o 
   0   3  11      109.74      111.97     18.53 o 
   1   3  11      119.21      178.76     21.71 o 
   2   3  11      215.34      228.42     21.07 o 
   3   3  11       85.83       60.79     16.89 o 
   4   3  11       51.40       56.02     21.70 o 
   5   3  11       37.94       45.12     29.41 o 
 -12   4  11       32.85       11.43     31.21 o 
 -11   4  11        0.01       11.07     24.83 o 
 -10   4  11       96.68       60.60     19.15 o 
  -9   4  11       59.48       93.07     39.82 o 
  -8   4  11      322.05      305.85     61.01 o 
  -7   4  11       25.07       46.55     16.33 o 
  -6   4  11      153.30      159.32     23.29 o 
  -5   4  11       28.55       28.62      9.19 o 
  -4   4  11       11.27       19.50     10.75 o 
  -3   4  11        6.86       -0.82      7.51 o 
  -2   4  11       18.90        8.48     18.69 o 
  -1   4  11       77.81       97.16     19.00 o 
   0   4  11        7.23        4.50     10.35 o 
   1   4  11      400.49      470.95     29.25 o 
   2   4  11       68.32       81.98     32.42 o 
   3   4  11        1.05       -1.77     10.27 o 
   4   4  11       85.04        9.66     21.57 o 
 -11   5  11        7.50        5.20     15.96 o 
 -10   5  11      182.40      151.07     46.40 o 
  -9   5  11        6.07       22.05     15.92 o 
  -8   5  11      227.34      268.69     32.89 o 
  -7   5  11      232.82      220.13     28.90 o 
  -6   5  11      226.72      211.32     28.15 o 
  -5   5  11       50.29       49.35     21.95 o 
  -4   5  11       64.01       66.81     13.13 o 
  -3   5  11      528.23      538.27     31.00 o 
  -2   5  11       59.83       38.20     13.79 o 
  -1   5  11       45.96       94.52     18.57 o 
   0   5  11       36.43       44.59     15.55 o 
   1   5  11       31.43        6.65     18.18 o 
   2   5  11       29.21       13.09     15.80 o 
   3   5  11       69.03      134.57     33.99 o 
 -11   6  11       19.55       25.26     18.44 o 
 -10   6  11      469.89      474.77     45.53 o 
  -9   6  11        0.24      -12.57     13.09 o 
  -8   6  11        1.27       -8.10     22.07 o 
  -7   6  11       13.89        1.17     11.69 o 
  -6   6  11      925.94     1046.73     53.83 o 
  -5   6  11       89.47      121.42     22.48 o 
  -4   6  11      370.62      413.19     30.25 o 
  -3   6  11        0.40       -7.90      7.90 o 
  -2   6  11       38.93       12.89     12.80 o 
  -1   6  11        1.55        3.12     11.86 o 
   2   6  11        0.63       20.44     21.32 o 
 -10   7  11       65.88       68.34     25.52 o 
  -9   7  11       69.39       90.99     24.80 o 
  -8   7  11       22.67       23.81     16.80 o 
  -7   7  11      132.15      127.30     24.77 o 
  -6   7  11       92.14       73.96     47.41 o 
  -5   7  11      110.78      119.05     37.81 o 
  -4   7  11       18.06       38.56     17.51 o 
  -3   7  11       21.17       18.94     18.81 o 
 -10   8  11        5.50       -6.31     18.30 o 
  -9   8  11      542.58      592.88     52.53 o 
  -8   8  11        9.19       21.49     24.83 o 
  -7   8  11       65.13       36.91     18.01 o 
  -6   8  11       38.57       27.49     16.26 o 
  -5   8  11        6.02        4.52     13.89 o 
  -4   8  11       80.36       88.28     30.35 o 
  -8   9  11        4.08        9.36     17.85 o 
  -7   9  11        0.74       12.92     17.42 o 
  -6   9  11      272.71      333.47     56.56 o 
  -5   9  11       66.03       25.71     24.71 o 
  -4   9  11        8.64        0.63     22.82 o 
   2 -18  12       11.15       -2.58     13.79 o 
   3 -18  12        0.30        6.31     12.27 o 
   4 -18  12       88.41      112.04     28.00 o 
  -1 -17  12       16.54       21.79     11.98 o 
   0 -17  12       38.76       42.28     17.96 o 
   1 -17  12        4.34        2.75     11.97 o 
   2 -17  12       85.72      138.53     19.52 o 
   3 -17  12       87.54       93.06     17.52 o 
   4 -17  12       19.75       36.37     11.79 o 
   5 -17  12        0.59        0.25     10.63 o 
   6 -17  12       83.05       75.32     15.08 o 
  -2 -16  12       16.45       -8.33     10.24 o 
  -1 -16  12       98.84       68.35     12.92 o 
   0 -16  12       23.59        5.63      9.13 o 
   1 -16  12        9.82        1.75      9.93 o 
   2 -16  12        9.45       -6.24     11.08 o 
   3 -16  12       41.43       29.02     10.70 o 
   4 -16  12       11.49       -3.66     12.83 o 
   5 -16  12        0.09       -4.29      9.67 o 
   6 -16  12        7.97       -2.15     10.58 o 
   7 -16  12       65.56       51.95     14.30 o 
  -4 -15  12        0.23       -6.82     26.79 o 
  -3 -15  12        0.83       -7.15     15.05 o 
  -2 -15  12      138.00      159.59     20.65 o 
  -1 -15  12       54.22       31.80     10.13 o 
   0 -15  12       36.35       20.22      9.14 o 
   1 -15  12       23.34       27.67      9.04 o 
   2 -15  12       11.00        2.81      8.49 o 
   3 -15  12      150.82      136.40     21.32 o 
   4 -15  12      420.76      468.66     27.72 o 
   5 -15  12       91.28       79.91     16.19 o 
   6 -15  12        0.64       -8.99      8.99 o 
   7 -15  12       22.71        9.32     11.21 o 
   8 -15  12      198.80      242.23     26.73 o 
  -5 -14  12       70.49       72.54     26.91 o 
  -4 -14  12        3.80      -14.11     14.11 o 
  -3 -14  12        6.56        5.64     17.03 o 
  -2 -14  12      316.59      325.54     22.38 o 
  -1 -14  12       32.72       19.65      9.59 o 
   0 -14  12      696.59      695.76     27.30 o 
   1 -14  12      417.70      505.69     35.53 o 
   2 -14  12      138.73      204.40     22.83 o 
   3 -14  12      311.55      363.35     23.93 o 
   4 -14  12        4.22       -7.85      7.85 o 
   5 -14  12       14.32       13.08      9.72 o 
   6 -14  12       24.46       34.97     11.84 o 
   7 -14  12        1.24        1.73     11.57 o 
   8 -14  12      286.66      305.89     28.90 o 
  -6 -13  12      125.71      183.45     25.22 o 
  -5 -13  12        3.36       -9.22     12.20 o 
  -4 -13  12        9.15        1.30     12.58 o 
  -3 -13  12        0.19        1.84      8.81 o 
  -2 -13  12       72.52       80.68     12.51 o 
  -1 -13  12      117.20      140.78     20.64 o 
   0 -13  12       48.72       58.87      9.92 o 
   1 -13  12      178.05      190.58     15.21 o 
   2 -13  12        0.50        7.23      8.51 o 
   3 -13  12      519.35      525.68     47.63 o 
   4 -13  12        0.15        0.45      7.37 o 
   5 -13  12        0.74       -1.87      8.09 o 
   6 -13  12      183.86      220.76     21.32 o 
   7 -13  12       24.11       19.59      9.89 o 
   8 -13  12      842.16      943.15     49.61 o 
   9 -13  12        2.17        8.54     15.00 o 
  -7 -12  12        2.76       -9.33     14.10 o 
  -6 -12  12       21.80       13.58     11.91 o 
  -5 -12  12       20.97       31.06     12.98 o 
  -4 -12  12        0.06       -5.23     10.19 o 
  -3 -12  12       40.05       35.35      9.45 o 
  -2 -12  12      109.67      131.85     13.30 o 
  -1 -12  12        0.04        2.23      6.19 o 
   0 -12  12        0.03        3.10      5.66 o 
   1 -12  12      490.75      490.76     24.26 o 
   2 -12  12       96.29      121.17     14.87 o 
   3 -12  12      867.27      916.49     35.33 o 
   4 -12  12      110.70      130.93     16.52 o 
   5 -12  12       15.17        7.59      8.56 o 
   6 -12  12      206.55      204.98     30.78 o 
   7 -12  12       77.05       59.71     12.60 o 
   8 -12  12       43.40       27.89     13.62 o 
   9 -12  12       24.02       17.61     13.66 o 
  -7 -11  12        2.64       -1.87     11.33 o 
  -6 -11  12      131.85      126.38     21.73 o 
  -5 -11  12      198.56      274.90     62.25 o 
  -4 -11  12       25.20       11.70      9.89 o 
  -3 -11  12        0.32       -0.05      6.57 o 
  -2 -11  12      228.25      246.29     16.43 o 
  -1 -11  12       19.95       21.65      6.27 o 
   0 -11  12      171.39      167.48     13.12 o 
   1 -11  12      120.88      128.93     11.02 o 
   2 -11  12       14.04       16.22      8.43 o 
   3 -11  12      173.08      176.10     17.49 o 
   4 -11  12        0.49       10.45     12.52 o 
   5 -11  12        3.22        4.28      8.05 o 
   6 -11  12      182.35      169.94     14.77 o 
   7 -11  12        2.25        9.11      9.41 o 
   8 -11  12       38.64       48.50     11.95 o 
   9 -11  12        0.04       -7.95     12.41 o 
  -8 -10  12      128.25      135.71     19.50 o 
  -7 -10  12        1.92       -9.72      9.72 o 
  -6 -10  12      314.02      322.62     25.40 o 
  -5 -10  12        1.24        3.92      9.82 o 
  -4 -10  12       56.49       58.51     12.15 o 
  -3 -10  12       18.43       15.21      9.79 o 
  -2 -10  12       38.41       33.68      7.51 o 
  -1 -10  12      433.08      447.68     18.15 o 
   0 -10  12      200.94      208.45     25.01 o 
   1 -10  12       49.80       62.72     15.91 o 
   2 -10  12       11.36       18.44      7.71 o 
   3 -10  12        6.57       -2.35      6.53 o 
   4 -10  12       72.63       31.67      9.10 o 
   5 -10  12       15.65        8.74     20.07 o 
   6 -10  12       39.46       73.86     10.48 o 
   7 -10  12       30.00       46.89     12.62 o 
   8 -10  12      296.21      376.42     26.63 o 
   9 -10  12       19.43       32.06     13.27 o 
  -9  -9  12       20.34        7.13     13.08 o 
  -8  -9  12       33.24       27.25     13.47 o 
  -7  -9  12       21.12       -7.70     14.84 o 
  -6  -9  12       22.39       38.78     20.51 o 
  -5  -9  12       20.80       18.07      9.62 o 
  -4  -9  12        0.97       -4.79      7.20 o 
  -3  -9  12      283.90      281.96     15.67 o 
  -2  -9  12       23.08       19.68      6.24 o 
  -1  -9  12       72.64       73.35      8.47 o 
   0  -9  12       34.23       24.16      5.50 o 
   1  -9  12      204.73      213.74     29.39 o 
   2  -9  12      499.41      510.17     25.22 o 
   3  -9  12       37.37       29.96     12.00 o 
   4  -9  12      117.99      132.42     15.51 o 
   5  -9  12      121.15       95.78     11.21 o 
   6  -9  12      173.75      186.47     15.40 o 
   7  -9  12        0.86        1.46      9.36 o 
   8  -9  12      232.92      207.09     22.29 o 
   9  -9  12      141.90      211.70     22.19 o 
  -9  -8  12       27.55        8.15     12.77 o 
  -8  -8  12        1.92        0.49     11.41 o 
  -7  -8  12       41.34       34.58     16.96 o 
  -6  -8  12       13.16       14.61     10.20 o 
  -5  -8  12        0.71       -5.83      5.83 o 
  -4  -8  12      139.86      135.51     15.35 o 
  -3  -8  12      103.88       79.80      8.70 o 
  -2  -8  12      463.72      462.26     16.98 o 
  -1  -8  12      715.43      737.26     20.26 o 
   0  -8  12      176.81      157.84      9.83 o 
   1  -8  12     1190.82     1166.01     55.17 o 
   2  -8  12        2.77        2.08      6.16 o 
   3  -8  12       19.32       31.54     16.78 o 
   4  -8  12        1.42       -5.27      5.27 o 
   5  -8  12      416.61      392.41     20.80 o 
   6  -8  12       83.23       77.70     14.04 o 
   7  -8  12      194.94      266.48     23.72 o 
   8  -8  12        2.37       -4.66     10.20 o 
   9  -8  12       51.79       53.51     14.36 o 
 -10  -7  12        2.80      -17.38     17.38 o 
  -9  -7  12      339.15      383.83     28.65 o 
  -8  -7  12      104.82      108.74     16.91 o 
  -7  -7  12       54.66       28.28     11.51 o 
  -6  -7  12       75.69       58.44     12.26 o 
  -5  -7  12      186.28      199.76     36.63 o 
  -4  -7  12      559.32      575.54     27.30 o 
  -3  -7  12       55.92       63.64     10.26 o 
  -2  -7  12       21.27       20.92      4.89 o 
  -1  -7  12       91.27       72.93      9.19 o 
   0  -7  12      125.72      141.47      9.05 o 
   1  -7  12     1014.93      958.95     31.36 o 
   2  -7  12       26.16       25.34     14.01 o 
   3  -7  12      110.77      120.34     13.71 o 
   4  -7  12       88.28       69.65      9.88 o 
   5  -7  12      146.72      152.14     13.96 o 
   6  -7  12      154.76      191.85     19.89 o 
   7  -7  12        9.62        8.90     11.61 o 
   8  -7  12       39.66       45.64     17.53 o 
   9  -7  12      120.71      122.29     20.57 o 
 -10  -6  12       21.47       68.88     16.36 o 
  -9  -6  12       56.76       34.80     16.29 o 
  -8  -6  12      189.27      214.43     30.45 o 
  -7  -6  12      117.46      104.62     15.25 o 
  -6  -6  12       10.26        9.28      7.67 o 
  -5  -6  12       13.87       21.13      9.15 o 
  -4  -6  12      138.59      151.11     14.97 o 
  -3  -6  12      119.45      108.85     12.31 o 
  -2  -6  12      207.51      218.43     22.19 o 
  -1  -6  12      572.80      563.20     16.36 o 
   0  -6  12      117.14      114.52     11.41 o 
   1  -6  12      760.59      727.90     26.96 o 
   2  -6  12      100.74      122.88     15.48 o 
   3  -6  12       11.77        7.60      6.03 o 
   4  -6  12       82.78       97.31     27.20 o 
   5  -6  12      168.13      185.11     17.06 o 
   6  -6  12       30.82       39.89     14.10 o 
   7  -6  12       14.21       17.96     12.40 o 
   8  -6  12       10.57       -2.03     13.49 o 
   9  -6  12        0.94        1.76     22.07 o 
 -11  -5  12       21.38        0.50     24.52 o 
 -10  -5  12        4.75      -11.99     11.99 o 
  -9  -5  12      111.83      128.27     18.19 o 
  -8  -5  12      103.27      148.73     21.93 o 
  -7  -5  12        1.07        2.74      8.60 o 
  -6  -5  12       26.26        3.00     19.60 o 
  -5  -5  12       40.91       42.07      9.80 o 
  -4  -5  12      451.13      498.59     36.14 o 
  -3  -5  12       54.51       44.41      8.44 o 
  -2  -5  12      205.95      222.67     15.34 o 
  -1  -5  12       70.78       42.19      9.21 o 
   0  -5  12        1.57       -3.91      4.74 o 
   1  -5  12      118.84       92.66     13.59 o 
   2  -5  12      863.04      840.55     29.33 o 
   3  -5  12      161.91      139.29     14.82 o 
   4  -5  12       15.20       23.40     10.53 o 
   5  -5  12      333.22      375.22     33.48 o 
   6  -5  12      416.62      420.68     69.85 o 
   7  -5  12       73.71       92.72     20.93 o 
   8  -5  12       62.34       65.88     19.78 o 
 -11  -4  12        0.49      -11.02     13.47 o 
 -10  -4  12      158.15      145.13     22.98 o 
  -9  -4  12        1.68       -3.34      8.71 o 
  -8  -4  12      262.97      272.88     19.42 o 
  -7  -4  12       96.04      106.01     14.17 o 
  -6  -4  12       43.23       42.06      9.94 o 
  -5  -4  12      129.81      117.88     22.70 o 
  -4  -4  12     1146.23     1167.09     36.08 o 
  -3  -4  12      182.35      173.48     14.61 o 
  -2  -4  12        3.24        0.27      4.98 o 
  -1  -4  12       10.80       14.37      4.14 o 
   0  -4  12      306.48      285.86     19.50 o 
   1  -4  12        7.40       14.24      8.37 o 
   2  -4  12      581.81      472.67     47.78 o 
   3  -4  12       37.13       26.85      8.36 o 
   4  -4  12       37.92       26.08      8.79 o 
   5  -4  12      124.16      131.05     45.46 o 
   6  -4  12       43.93       35.34     14.66 o 
   7  -4  12       14.30       32.92     16.12 o 
   8  -4  12      101.75       88.48     22.24 o 
 -11  -3  12       18.12       -5.71     14.38 o 
 -10  -3  12        2.24        7.84     14.53 o 
  -9  -3  12        0.89       -3.85      7.70 o 
  -8  -3  12       56.52       67.52     10.76 o 
  -7  -3  12      162.58      138.65     16.75 o 
  -6  -3  12       36.57       54.16      9.23 o 
  -5  -3  12      113.93       99.14     28.78 o 
  -4  -3  12      418.31      413.06     25.26 o 
  -3  -3  12      514.81      522.81     29.30 o 
  -2  -3  12        0.67        1.52      5.00 o 
  -1  -3  12       52.26       57.84      9.22 o 
   0  -3  12       51.83       30.87      9.78 o 
   1  -3  12      269.14      246.32     34.11 o 
   2  -3  12       65.61       60.78     10.72 o 
   3  -3  12      241.10      267.54     20.52 o 
   4  -3  12      410.95      401.49     44.71 o 
   5  -3  12        2.60       -2.02     10.14 o 
   6  -3  12      258.24      282.20     31.92 o 
   7  -3  12      178.78      152.00     27.26 o 
 -11  -2  12      208.98      175.80     25.68 o 
 -10  -2  12       71.37       57.12     21.25 o 
  -9  -2  12      665.97      735.39     38.52 o 
  -8  -2  12       16.39        3.98      6.89 o 
  -7  -2  12       68.13       65.87     10.31 o 
  -6  -2  12      181.77      211.98     16.30 o 
  -5  -2  12       74.27       78.85     15.96 o 
  -4  -2  12      205.96      197.59     22.51 o 
  -3  -2  12      137.97      105.08     16.80 o 
  -2  -2  12       67.23       52.30     11.88 o 
  -1  -2  12      546.68      543.71     32.91 o 
   0  -2  12      154.51      174.79     20.44 o 
   1  -2  12       53.42       47.98     12.20 o 
   2  -2  12      158.16      114.26     13.99 o 
   3  -2  12      252.27      263.05     20.64 o 
   4  -2  12        0.17       -0.08     10.41 o 
   5  -2  12       63.91       47.02     16.17 o 
   6  -2  12       90.52       85.59     20.41 o 
   7  -2  12        0.00        3.81     13.46 o 
 -11  -1  12      280.91      321.75     26.35 o 
 -10  -1  12       11.73       16.14     11.94 o 
  -9  -1  12       80.83      107.23     16.79 o 
  -8  -1  12        0.00       -6.18      6.18 o 
  -7  -1  12       42.30       37.98      9.17 o 
  -6  -1  12      253.87      282.19     28.68 o 
  -5  -1  12      127.24      137.32     15.54 o 
  -4  -1  12        2.86       -4.01     10.16 o 
  -3  -1  12        0.57        2.22     10.28 o 
  -2  -1  12      110.48      112.87     39.19 o 
  -1  -1  12     1245.04     1292.31     48.50 o 
   0  -1  12       12.63        5.19      8.07 o 
   1  -1  12      686.62      763.57     37.00 o 
   2  -1  12      159.30      185.80     20.12 o 
   3  -1  12        2.90       -5.03      9.49 o 
   4  -1  12      337.03      334.90     33.29 o 
   5  -1  12       93.46      130.18     23.45 o 
   6  -1  12      114.22      106.56     22.07 o 
   7  -1  12       35.01        7.07     17.62 o 
 -12   0  12        0.02        2.17     34.99 o 
 -11   0  12        2.16      -11.09     11.09 o 
 -10   0  12       38.84       33.05     12.45 o 
  -9   0  12        6.38        7.04     10.21 o 
  -8   0  12        9.85        3.74     12.05 o 
  -7   0  12       32.41       25.03      9.36 o 
  -6   0  12      193.13      257.99     28.02 o 
  -5   0  12       10.49       20.62      7.29 o 
  -4   0  12      246.15      201.95     18.40 o 
  -3   0  12        0.24       -1.36      7.43 o 
  -2   0  12        3.14       -2.07      8.43 o 
  -1   0  12      323.06      328.27     27.62 o 
   0   0  12      303.05      233.56     24.02 o 
   1   0  12      170.05      182.00     21.96 o 
   2   0  12       23.16       23.23      8.61 o 
   3   0  12       85.56       80.82     18.94 o 
   4   0  12       83.55       81.88     18.91 o 
   5   0  12       55.32       78.08     20.45 o 
   6   0  12      112.24      109.91     49.47 o 
 -12   1  12       79.78       51.49     16.58 o 
 -11   1  12       29.51       45.99     15.43 o 
 -10   1  12        0.71       -0.28     10.70 o 
  -9   1  12       30.43       74.02     19.18 o 
  -8   1  12       13.84        6.95     11.16 o 
  -7   1  12       91.97       78.55     18.22 o 
  -6   1  12      302.95      325.40     25.26 o 
  -5   1  12       28.49       27.98      8.72 o 
  -4   1  12      361.21      347.88     23.35 o 
  -3   1  12      116.65      121.15     21.82 o 
  -2   1  12       17.62       25.83     10.77 o 
  -1   1  12       76.99      115.52     21.63 o 
   0   1  12        3.32        6.92     11.04 o 
   1   1  12      178.33      147.85     21.01 o 
   2   1  12       15.41       12.21      8.64 o 
   3   1  12      445.49      442.39     37.99 o 
   4   1  12       14.52       17.87     13.44 o 
   5   1  12       11.75        7.80     13.97 o 
 -11   2  12      177.91      170.07     22.97 o 
 -10   2  12        3.57       -6.96     13.92 o 
  -9   2  12       76.63       91.17     20.61 o 
  -8   2  12       99.14      144.04     50.23 o 
  -7   2  12      550.97      503.56     40.36 o 
  -6   2  12      398.91      416.78     24.98 o 
  -5   2  12       98.16      103.85     23.41 o 
  -4   2  12        6.07        3.55      8.76 o 
  -3   2  12      704.47      700.13     37.50 o 
  -2   2  12      226.05      199.00     25.77 o 
  -1   2  12      253.38      256.52     26.33 o 
   0   2  12      675.04      602.84     38.48 o 
   1   2  12      372.84      373.06     32.17 o 
   2   2  12      169.84      132.74     21.06 o 
   3   2  12      206.25      199.85     44.52 o 
   4   2  12      424.18      476.91     42.83 o 
   5   2  12        4.52        2.76     15.05 o 
 -11   3  12      182.56      224.81     32.89 o 
 -10   3  12        2.93       18.61     21.70 o 
  -9   3  12       64.46       63.73     34.43 o 
  -8   3  12        8.01        3.29     12.95 o 
  -7   3  12       42.24       41.80     15.70 o 
  -6   3  12      101.60       99.74     19.92 o 
  -5   3  12        8.52       13.85      8.49 o 
  -4   3  12       20.79       11.75      8.56 o 
  -3   3  12       81.59       90.26     16.28 o 
  -2   3  12      246.15      247.13     26.53 o 
  -1   3  12      351.61      388.95     32.81 o 
   0   3  12       16.87       32.30     12.45 o 
   1   3  12        2.29       12.13     11.66 o 
   2   3  12      211.38      276.44     49.10 o 
   3   3  12      158.56      223.16     29.69 o 
   4   3  12      398.61      480.19     44.67 o 
 -11   4  12      119.01      211.06     32.43 o 
 -10   4  12       80.05       37.24     25.96 o 
  -9   4  12      145.88      158.99     27.18 o 
  -8   4  12        8.71       -6.13     12.24 o 
  -7   4  12      192.91      224.29     30.13 o 
  -6   4  12        2.33      -10.84     11.03 o 
  -5   4  12       28.28       19.64     13.59 o 
  -4   4  12       47.68       20.60     11.99 o 
  -3   4  12      157.61      209.42     26.02 o 
  -2   4  12      359.66      389.74     60.26 o 
  -1   4  12       90.58       98.18     19.26 o 
   0   4  12       36.09       61.09     17.02 o 
   1   4  12        4.41       29.22     20.57 o 
   2   4  12       18.42        7.26     12.86 o 
   3   4  12      141.52      132.53     25.71 o 
 -11   5  12       10.04       -4.11     17.08 o 
 -10   5  12       85.07       93.04     24.36 o 
  -9   5  12        3.49       17.16     16.41 o 
  -8   5  12        6.44        6.94     13.10 o 
  -7   5  12      125.95      121.22     24.21 o 
  -6   5  12        0.35        1.39     16.43 o 
  -5   5  12       76.74       70.00     18.60 o 
  -4   5  12      565.98      643.12     33.54 o 
  -3   5  12       64.12       98.20     18.81 o 
  -2   5  12      238.87      229.87     28.09 o 
  -1   5  12      155.10      159.54     23.50 o 
   0   5  12        1.75       13.69     12.83 o 
   1   5  12       92.73       41.26     24.83 o 
 -10   6  12       10.16       10.28     18.71 o 
  -9   6  12        1.49       17.85     16.75 o 
  -8   6  12       47.56       67.11     20.49 o 
  -7   6  12       16.74       17.94     15.46 o 
  -6   6  12      157.39      169.06     28.25 o 
  -5   6  12        9.98       24.70     15.02 o 
  -4   6  12        0.52        3.22     12.50 o 
  -3   6  12      289.88      258.91     29.37 o 
  -2   6  12       29.27       18.12     13.39 o 
  -1   6  12       12.33       -8.28     17.31 o 
  -9   7  12       26.65       25.73     19.60 o 
  -8   7  12       20.28       52.25     19.75 o 
  -7   7  12      221.10      217.53     37.50 o 
  -6   7  12      187.34      193.06     30.70 o 
  -5   7  12        0.56        8.98     15.60 o 
  -4   7  12       15.12        8.16     16.87 o 
  -3   7  12      225.82      254.33     45.27 o 
  -8   8  12       44.57       49.47     22.53 o 
  -7   8  12      118.84      145.45     28.84 o 
  -6   8  12        2.16        2.18     17.93 o 
  -5   8  12       48.63       30.90     17.85 o 
   0 -17  13        1.68        4.52     12.42 o 
   1 -17  13      209.46      264.75     52.94 o 
   2 -17  13        0.10      -10.37     10.37 o 
   3 -17  13      221.39      257.28     39.74 o 
   4 -17  13       99.40      126.43     17.13 o 
   5 -17  13       24.48       32.83     13.58 o 
  -2 -16  13        0.86      -11.85     12.38 o 
  -1 -16  13       36.60       33.90     20.42 o 
   0 -16  13       16.52       25.44     13.22 o 
   1 -16  13      380.78      422.31     38.74 o 
   2 -16  13       30.78       48.51     14.32 o 
   3 -16  13       10.46        0.27      9.70 o 
   4 -16  13       22.61        9.01     10.71 o 
   5 -16  13       80.84       95.43     15.78 o 
   6 -16  13        3.58       -4.25     10.57 o 
  -3 -15  13        5.43       -7.71     12.43 o 
  -2 -15  13      105.56       59.03     15.30 o 
  -1 -15  13       11.57       13.77      9.28 o 
   0 -15  13       35.22       49.05     15.10 o 
   1 -15  13       23.04       31.32     11.89 o 
   2 -15  13        0.50       -6.11      9.65 o 
   3 -15  13        2.15       -7.36     10.17 o 
   4 -15  13       29.97       48.70     12.56 o 
   5 -15  13      137.54      119.90     16.82 o 
   6 -15  13      496.79      645.98     33.88 o 
   7 -15  13       92.72       84.29     17.87 o 
  -5 -14  13       11.85       -1.44     14.49 o 
  -4 -14  13      154.69      223.69     25.81 o 
  -3 -14  13       14.67       20.89     12.25 o 
  -2 -14  13      111.20      108.63     17.07 o 
  -1 -14  13        2.30        4.26      8.08 o 
   0 -14  13      109.23      133.94     50.70 o 
   1 -14  13      108.09       96.13     13.69 o 
   2 -14  13       32.28       25.31     12.44 o 
   3 -14  13       19.73        1.43      8.65 o 
   4 -14  13      160.83      162.68     17.74 o 
   5 -14  13      159.50      230.42     33.61 o 
   6 -14  13      290.68      300.11     23.77 o 
   7 -14  13        1.43       -0.93     12.92 o 
   8 -14  13        0.06       -7.14     14.08 o 
  -6 -13  13       20.56       30.19     15.46 o 
  -5 -13  13        6.12      -11.27     11.94 o 
  -4 -13  13        7.38       -0.70     11.02 o 
  -3 -13  13      126.26      100.65     16.50 o 
  -2 -13  13       95.01       82.54     19.18 o 
  -1 -13  13      218.62      210.52     16.81 o 
   0 -13  13        2.60       -2.80      7.87 o 
   1 -13  13      162.27      159.86     18.00 o 
   2 -13  13       22.36       29.27     10.25 o 
   3 -13  13        5.79        1.03      8.84 o 
   4 -13  13        0.76        0.42      8.29 o 
   5 -13  13      100.60       84.01     20.52 o 
   6 -13  13       24.03       12.64     11.34 o 
   7 -13  13       61.85       60.02     16.45 o 
   8 -13  13       43.37       71.49     17.70 o 
  -6 -12  13       13.03        2.19     11.03 o 
  -5 -12  13       13.95       21.61     12.60 o 
  -4 -12  13        9.83       -7.49      9.24 o 
  -3 -12  13        2.62       17.55      9.73 o 
  -2 -12  13       63.83       65.92     10.50 o 
  -1 -12  13      111.93      115.58     12.30 o 
   0 -12  13      697.74      755.39     32.63 o 
   1 -12  13       87.68       73.49     17.81 o 
   2 -12  13       69.06       57.90     11.63 o 
   3 -12  13       47.98       56.53     12.34 o 
   4 -12  13       73.36       92.25     14.78 o 
   5 -12  13       67.39       70.66     22.96 o 
   6 -12  13       11.84       32.59     11.06 o 
   7 -12  13       21.51        3.37     15.67 o 
   8 -12  13       15.39        7.44     13.78 o 
  -7 -11  13       11.69        8.71     13.41 o 
  -6 -11  13      161.92      191.31     20.81 o 
  -5 -11  13       51.67       31.61     15.28 o 
  -4 -11  13       61.46       70.65     13.78 o 
  -3 -11  13        9.08        7.40     16.32 o 
  -2 -11  13      252.89      250.02     16.47 o 
  -1 -11  13      487.12      464.50     19.70 o 
   0 -11  13      157.17      128.42     14.54 o 
   1 -11  13      503.43      515.55     26.72 o 
   2 -11  13       48.30       54.05     11.50 o 
   3 -11  13       71.49       74.86     23.17 o 
   4 -11  13       97.19       80.99     13.66 o 
   5 -11  13       77.54      135.17     19.95 o 
   6 -11  13      262.27      288.88     25.73 o 
   7 -11  13       12.88       19.74     10.78 o 
   8 -11  13       57.47       87.05     16.11 o 
  -8 -10  13        8.79      -12.46     12.46 o 
  -7 -10  13        9.94       -3.84     11.87 o 
  -6 -10  13       57.63       64.62     15.26 o 
  -5 -10  13        9.10        9.03      9.19 o 
  -4 -10  13       42.79       33.36     10.54 o 
  -3 -10  13       15.13        7.01      7.57 o 
  -2 -10  13       39.39       33.47      9.27 o 
  -1 -10  13      111.16      130.94     17.45 o 
   0 -10  13       63.26       47.93     17.24 o 
   1 -10  13      382.61      403.28     23.90 o 
   2 -10  13        3.39        1.72      7.25 o 
   3 -10  13       69.91       75.61     12.89 o 
   4 -10  13        0.16        2.80      7.68 o 
   5 -10  13      342.78      363.30     25.07 o 
   6 -10  13       20.72       36.91     13.44 o 
   7 -10  13       15.15       27.36     11.90 o 
   8 -10  13        0.09        5.89     11.90 o 
  -8  -9  13        0.04      -11.18     11.18 o 
  -7  -9  13       36.27       49.72     17.09 o 
  -6  -9  13       14.04       21.66     10.65 o 
  -5  -9  13       34.85       22.39     10.19 o 
  -4  -9  13       97.54      164.01     17.94 o 
  -3  -9  13       16.21       14.63      8.22 o 
  -2  -9  13       82.83       55.84     12.05 o 
  -1  -9  13      176.01      176.79     12.71 o 
   0  -9  13        9.96       18.71      7.47 o 
   1  -9  13      157.44      137.14     18.43 o 
   2  -9  13        0.27       -6.22      6.22 o 
   3  -9  13      584.16      650.56     30.19 o 
   4  -9  13       19.14       14.98      8.75 o 
   5  -9  13      313.90      292.69     19.33 o 
   6  -9  13       46.09       35.77     13.12 o 
   7  -9  13        3.57       -3.35     10.37 o 
   8  -9  13        2.88       26.73     15.23 o 
  -9  -8  13      107.57      127.44     19.22 o 
  -8  -8  13        0.31       -8.23     21.50 o 
  -7  -8  13      214.56      213.92     21.12 o 
  -6  -8  13      133.91      131.01     18.41 o 
  -5  -8  13      186.01      172.30     19.65 o 
  -4  -8  13        0.05       -4.11      6.42 o 
  -3  -8  13      312.04      347.49     27.94 o 
  -2  -8  13      100.17      104.35     12.30 o 
  -1  -8  13     1306.03     1284.85     40.29 o 
   0  -8  13       77.74       85.85     11.33 o 
   1  -8  13       41.54       21.49      7.85 o 
   2  -8  13        1.34       -1.08      6.38 o 
   3  -8  13      415.52      497.92     30.58 o 
   4  -8  13      429.93      403.44     25.16 o 
   5  -8  13      148.97      137.21     16.77 o 
   6  -8  13       66.09       58.19     13.76 o 
   7  -8  13        0.01      -11.58     11.58 o 
   8  -8  13      516.28      602.05     53.76 o 
  -9  -7  13        7.32        0.36     10.66 o 
  -8  -7  13        6.15        6.36     10.69 o 
  -7  -7  13       51.22       72.52     14.35 o 
  -6  -7  13       36.95       38.03     10.79 o 
  -5  -7  13      153.07      180.38     18.12 o 
  -4  -7  13      127.10      106.98     13.87 o 
  -3  -7  13        0.49       -4.98      5.32 o 
  -2  -7  13     1316.98     1377.25     38.32 o 
  -1  -7  13       67.64       76.78     11.74 o 
   0  -7  13      218.47      259.06     17.17 o 
   1  -7  13       16.82       18.60      9.29 o 
   2  -7  13       52.32       57.88     10.54 o 
   3  -7  13      139.25      121.57     21.24 o 
   4  -7  13      158.73      145.31     14.03 o 
   5  -7  13      212.11      231.82     21.69 o 
   6  -7  13        1.49       -1.98      9.55 o 
   7  -7  13        3.31      -10.50     10.50 o 
   8  -7  13      526.71      644.46     49.45 o 
 -10  -6  13        9.16        0.08     21.68 o 
  -9  -6  13       13.96        7.68     11.09 o 
  -8  -6  13        1.78       -0.65      9.42 o 
  -7  -6  13       20.98       18.51     10.51 o 
  -6  -6  13       58.27       60.25     12.69 o 
  -5  -6  13       11.48        0.01      7.29 o 
  -4  -6  13       15.99        2.84      7.05 o 
  -3  -6  13      193.44      184.06     17.02 o 
  -2  -6  13      276.71      281.60     17.66 o 
  -1  -6  13      254.77      253.07     18.86 o 
   0  -6  13       70.76       77.15     12.26 o 
   1  -6  13        0.19       -4.98      5.83 o 
   2  -6  13      793.19      830.50     45.03 o 
   3  -6  13      388.07      440.26     25.11 o 
   4  -6  13       57.60       53.32      9.90 o 
   5  -6  13       96.52       84.62     18.08 o 
   6  -6  13       71.81       36.05     15.32 o 
   7  -6  13       19.81       21.96     18.87 o 
   8  -6  13      313.66      393.21     44.52 o 
 -10  -5  13       11.52        9.66     15.18 o 
  -9  -5  13        5.10       12.52     11.24 o 
  -8  -5  13       24.97       22.92     12.81 o 
  -7  -5  13      509.92      515.15     30.59 o 
  -6  -5  13        9.22       -0.29      7.37 o 
  -5  -5  13       31.73       30.66      9.46 o 
  -4  -5  13       47.83       27.15      8.33 o 
  -3  -5  13       59.91       55.67     10.06 o 
  -2  -5  13        0.53       -1.34      5.04 o 
  -1  -5  13      658.29      652.50     36.24 o 
   0  -5  13       73.19       88.44     19.92 o 
   1  -5  13        1.65       -6.05      6.05 o 
   2  -5  13      349.82      385.38     23.26 o 
   3  -5  13      541.18      556.48     37.90 o 
   4  -5  13       44.86       27.75      9.30 o 
   5  -5  13       11.81        5.82     16.74 o 
   6  -5  13      136.63      167.75     64.84 o 
   7  -5  13       20.70       20.46     15.83 o 
 -11  -4  13        5.48      -17.31     20.44 o 
 -10  -4  13       20.36      -10.18     13.85 o 
  -9  -4  13        6.27       27.15     10.17 o 
  -8  -4  13        3.47        1.64      9.85 o 
  -7  -4  13       17.36       16.58      9.16 o 
  -6  -4  13        7.70       -1.64      8.97 o 
  -5  -4  13      334.95      362.03     23.93 o 
  -4  -4  13       60.07       46.36      9.93 o 
  -3  -4  13        0.01        2.66      6.38 o 
  -2  -4  13       70.05       70.28      9.66 o 
  -1  -4  13       60.32       51.68     14.14 o 
   0  -4  13       46.12       44.23      9.01 o 
   1  -4  13      397.85      368.46     44.27 o 
   2  -4  13      310.70      269.80     26.21 o 
   3  -4  13      323.75      330.14     23.52 o 
   4  -4  13      313.01      300.94     30.03 o 
   5  -4  13       66.44      104.60     20.24 o 
   6  -4  13      260.96      259.61     47.15 o 
   7  -4  13       63.38       49.29     18.71 o 
 -11  -3  13       62.85       63.26     19.58 o 
 -10  -3  13        0.31       -2.83     20.65 o 
  -9  -3  13      159.19      159.49     21.41 o 
  -8  -3  13      105.04      109.63     17.46 o 
  -7  -3  13        2.13        6.26      9.18 o 
  -6  -3  13      277.36      263.89     21.58 o 
  -5  -3  13      244.21      215.07     21.84 o 
  -4  -3  13      146.89      116.19     15.86 o 
  -3  -3  13      177.73      173.88     20.44 o 
  -2  -3  13      246.82      282.11     18.60 o 
  -1  -3  13      150.56      188.56     21.74 o 
   0  -3  13      568.54      483.95     33.21 o 
   1  -3  13        7.51       14.98     10.23 o 
   2  -3  13       17.85        7.77      8.96 o 
   3  -3  13      182.68      223.12     20.29 o 
   4  -3  13       62.80       45.22     14.58 o 
   5  -3  13       34.83       24.30     14.48 o 
   6  -3  13       13.56        7.11     19.31 o 
   7  -3  13        0.01        1.33     18.30 o 
 -11  -2  13       54.52       37.91     18.76 o 
 -10  -2  13       30.10       43.54     13.45 o 
  -9  -2  13        2.35        7.13     10.42 o 
  -8  -2  13      514.62      574.58     27.17 o 
  -7  -2  13      203.06      226.19     17.83 o 
  -6  -2  13      152.05      174.79     15.75 o 
  -5  -2  13      166.97      162.45     26.44 o 
  -4  -2  13       25.96       35.75      9.31 o 
  -3  -2  13      117.06       93.56     23.20 o 
  -2  -2  13       13.22        6.29      8.19 o 
  -1  -2  13       32.23       30.38     11.08 o 
   0  -2  13       75.96       72.02     14.74 o 
   1  -2  13       72.57       40.40     13.04 o 
   2  -2  13      126.91      135.08     19.40 o 
   3  -2  13      196.20      176.11     18.64 o 
   4  -2  13        0.22        2.01     14.92 o 
   5  -2  13       39.36       56.67     16.82 o 
   6  -2  13       64.06       22.27     25.40 o 
 -11  -1  13       13.18       -1.13     12.15 o 
 -10  -1  13       74.01       58.38     25.20 o 
  -9  -1  13        2.14      -10.22     10.22 o 
  -8  -1  13       22.17       32.48     17.41 o 
  -7  -1  13       37.79       32.78      9.11 o 
  -6  -1  13       14.99       17.52      8.21 o 
  -5  -1  13       73.72       88.69     42.20 o 
  -4  -1  13       30.47       17.22     25.40 o 
  -3  -1  13       82.27      125.14     21.95 o 
  -2  -1  13        0.46        4.41      8.19 o 
  -1  -1  13       20.81       23.65     11.17 o 
   0  -1  13       69.98       60.54     14.30 o 
   1  -1  13     1137.64     1086.67     46.92 o 
   2  -1  13        6.98        4.20      7.92 o 
   3  -1  13      270.77      260.17     30.15 o 
   4  -1  13        9.42       -5.35     11.25 o 
   5  -1  13       17.96       -4.32     11.85 o 
   6  -1  13      180.96      252.61     38.44 o 
 -11   0  13       87.86       52.34     15.72 o 
 -10   0  13       37.75       33.33     13.33 o 
  -9   0  13      143.67      127.15     18.61 o 
  -8   0  13       10.62       22.40     10.99 o 
  -7   0  13       55.93       36.47     15.43 o 
  -6   0  13        6.56        4.11      8.24 o 
  -5   0  13      134.45       86.45     13.19 o 
  -4   0  13      330.57      329.60     42.20 o 
  -3   0  13      452.22      432.94     39.69 o 
  -2   0  13      246.34      257.65     26.49 o 
  -1   0  13        1.70       -1.41      9.91 o 
   0   0  13       82.17       85.00     16.44 o 
   1   0  13      963.98     1006.26     46.60 o 
   2   0  13      124.26      172.85     24.01 o 
   3   0  13      427.82      385.72     36.00 o 
   4   0  13       24.96       17.73     29.91 o 
   5   0  13        0.02        2.54     13.12 o 
 -11   1  13       23.32       36.44     15.47 o 
 -10   1  13        0.83       -4.90     11.52 o 
  -9   1  13      300.75      407.06     44.02 o 
  -8   1  13       64.00       66.32     18.48 o 
  -7   1  13      118.04      106.08     20.79 o 
  -6   1  13        7.44       13.30      9.32 o 
  -5   1  13      145.50      153.18     17.60 o 
  -4   1  13      318.38      357.54     32.98 o 
  -3   1  13      129.65      129.10     19.51 o 
  -2   1  13       28.27       13.98     10.45 o 
  -1   1  13       37.42       33.22     13.12 o 
   0   1  13      224.19      237.68     39.94 o 
   1   1  13      209.65      259.36     51.73 o 
   2   1  13       15.79       28.26     12.83 o 
   3   1  13      157.55      145.77     60.07 o 
   4   1  13      215.26      249.99     32.94 o 
 -11   2  13        7.47       23.05     14.71 o 
 -10   2  13        0.09       10.81     18.69 o 
  -9   2  13       14.44       17.62     16.37 o 
  -8   2  13       62.19       27.99     16.33 o 
  -7   2  13       34.47       51.58     16.93 o 
  -6   2  13      116.03      144.12     25.33 o 
  -5   2  13      296.47      245.92     21.30 o 
  -4   2  13       44.39       50.86     14.14 o 
  -3   2  13        1.45        1.04      9.25 o 
  -2   2  13        0.36       -4.19     10.02 o 
  -1   2  13        3.22        9.59     11.00 o 
   0   2  13      297.12      227.23     26.61 o 
   1   2  13       43.59       51.75     17.42 o 
   2   2  13      109.07      139.08     34.24 o 
   3   2  13       20.36        0.70     13.31 o 
   4   2  13       87.38       84.58     22.62 o 
 -11   3  13        4.86      -11.87     17.06 o 
 -10   3  13       57.90       63.88     22.35 o 
  -9   3  13        5.26       18.13     17.20 o 
  -8   3  13       36.19       30.20     16.72 o 
  -7   3  13        0.01       -5.49     12.06 o 
  -6   3  13        1.08        0.89     10.83 o 
  -5   3  13       72.29       69.46     13.33 o 
  -4   3  13       72.42       96.41     18.21 o 
  -3   3  13      130.48      122.66     19.67 o 
  -2   3  13        6.80       -2.66     11.10 o 
  -1   3  13       45.07       34.67     14.49 o 
   0   3  13        0.07        6.88     12.87 o 
   1   3  13       29.52        6.02     17.06 o 
   2   3  13       66.48        8.78     18.44 o 
   3   3  13       19.76       30.82     17.56 o 
 -10   4  13       89.44       85.54     23.96 o 
  -9   4  13        3.44       18.73     19.06 o 
  -8   4  13       50.88       61.36     20.43 o 
  -7   4  13       38.82       43.62     17.25 o 
  -6   4  13        1.61        1.85     12.79 o 
  -5   4  13      338.62      364.09     37.87 o 
  -4   4  13      135.22      153.49     21.76 o 
  -3   4  13       93.19       87.07     30.60 o 
  -2   4  13       57.71       88.97     27.09 o 
  -1   4  13       89.12       93.71     20.26 o 
   0   4  13        1.51      -10.70     11.76 o 
   1   4  13       90.43       75.37     30.35 o 
   2   4  13        5.11        1.76     22.20 o 
 -10   5  13       30.00       21.19     45.77 o 
  -9   5  13       63.97       71.33     24.89 o 
  -8   5  13        0.10        7.36     15.91 o 
  -7   5  13      167.23      195.43     45.90 o 
  -6   5  13      173.69      183.97     29.46 o 
  -5   5  13      190.59      256.52     33.97 o 
  -4   5  13      310.93      353.41     53.05 o 
  -3   5  13        2.93       -8.92     18.94 o 
  -2   5  13       13.20       23.86     14.52 o 
  -1   5  13       15.04       26.95     15.47 o 
   0   5  13       10.14        8.40     20.57 o 
  -9   6  13       43.70       50.57     21.85 o 
  -8   6  13       52.95       17.48     18.08 o 
  -7   6  13       57.39       66.25     43.83 o 
  -6   6  13      410.07      445.64     44.71 o 
  -5   6  13        5.17        6.58     15.96 o 
  -4   6  13       35.43       48.16     28.84 o 
  -3   6  13       12.80       35.74     25.58 o 
  -2   6  13       17.81       33.85     22.26 o 
  -7   7  13        0.64       -8.03     17.72 o 
  -6   7  13      148.94      154.22     61.89 o 
  -5   7  13       82.60       70.58     31.73 o 
  -4   7  13        0.03      -12.04     20.69 o 
  -3   7  13       61.89      105.60     33.48 o 
   1 -17  14        0.07       -5.78     11.77 o 
   2 -17  14       18.80       13.59     14.58 o 
   3 -17  14      107.14      129.13     24.26 o 
   4 -17  14       51.23       40.95     14.34 o 
  -1 -16  14       65.65       76.12     21.39 o 
   0 -16  14        0.18        1.49     15.68 o 
   1 -16  14       15.15       23.78     15.98 o 
   2 -16  14       22.50       13.16     12.55 o 
   3 -16  14      148.43      178.35     20.02 o 
   4 -16  14        7.70        3.76     11.00 o 
   5 -16  14       29.51       45.71     13.96 o 
  -3 -15  14       14.53        2.88     15.65 o 
  -2 -15  14       48.82       46.47     21.26 o 
  -1 -15  14        7.78       12.58     14.26 o 
   0 -15  14       78.16       38.17     18.50 o 
   1 -15  14        0.67       -2.86      8.99 o 
   2 -15  14        6.84        5.97     10.49 o 
   3 -15  14       27.88       35.41     12.01 o 
   4 -15  14       40.85       57.81     14.28 o 
   5 -15  14        3.80        3.77     10.32 o 
   6 -15  14        8.54       34.12     15.46 o 
  -4 -14  14       10.38        1.67     11.92 o 
  -3 -14  14        0.59        4.28     10.05 o 
  -2 -14  14       42.26       17.99     29.72 o 
  -1 -14  14        0.08       -2.80     14.42 o 
   0 -14  14       38.08       46.04     15.99 o 
   1 -14  14      208.40      228.46     24.72 o 
   2 -14  14      108.29       60.35     18.49 o 
   3 -14  14      326.49      378.18     28.95 o 
   4 -14  14       22.12       22.59     12.11 o 
   5 -14  14      176.54      191.29     20.03 o 
   6 -14  14       29.38        2.65     13.57 o 
   7 -14  14        0.06       -7.21     13.57 o 
  -5 -13  14       40.28       17.09     13.46 o 
  -4 -13  14        0.30       -8.58     10.75 o 
  -3 -13  14      174.37      189.99     21.52 o 
  -2 -13  14      613.77      650.40     63.71 o 
  -1 -13  14        0.01      -10.64     10.80 o 
   0 -13  14      151.52      160.62     18.13 o 
   1 -13  14        0.85       -4.35      7.98 o 
   2 -13  14      521.08      551.39     30.61 o 
   3 -13  14      166.89      184.81     20.44 o 
   4 -13  14       42.53       19.35     10.37 o 
   5 -13  14       41.59       40.91     12.98 o 
   6 -13  14        7.47        3.84     11.08 o 
   7 -13  14        7.94        0.84     13.38 o 
  -6 -12  14      119.69      118.72     19.04 o 
  -5 -12  14       49.03       21.80     22.90 o 
  -4 -12  14      111.18      106.18     16.43 o 
  -3 -12  14        5.77       10.71     10.10 o 
  -2 -12  14      182.82      174.76     26.30 o 
  -1 -12  14        7.49        6.31     10.83 o 
   0 -12  14        1.59       16.85      8.98 o 
   1 -12  14       57.78       70.17     12.64 o 
   2 -12  14       90.21      103.84     18.45 o 
   3 -12  14       43.39       31.10     11.22 o 
   4 -12  14        5.27       -8.55      8.55 o 
   5 -12  14      213.22      193.43     24.47 o 
   6 -12  14      143.95      146.06     18.14 o 
   7 -12  14       29.21        8.53     15.31 o 
  -7 -11  14       71.77       68.67     16.17 o 
  -6 -11  14        1.27       -9.89      9.89 o 
  -5 -11  14        7.86        3.93     23.18 o 
  -4 -11  14       45.41       37.64     12.15 o 
  -3 -11  14        0.97        4.16      8.93 o 
  -2 -11  14        2.08       17.01     12.32 o 
  -1 -11  14       44.61       24.97     12.41 o 
   0 -11  14      135.70      121.88     14.56 o 
   1 -11  14      314.01      309.09     22.57 o 
   2 -11  14        0.86       -2.46      7.73 o 
   3 -11  14       50.97       45.40     21.78 o 
   4 -11  14       15.97       20.45      9.52 o 
   5 -11  14       18.24       18.17     13.06 o 
   6 -11  14       12.07       -5.50     12.88 o 
   7 -11  14        1.56        1.29     10.61 o 
   8 -11  14        5.63      -24.33     29.47 o 
  -8 -10  14       27.13       40.50     14.60 o 
  -7 -10  14       22.04        6.76     24.80 o 
  -6 -10  14       63.81       62.37     36.62 o 
  -5 -10  14       75.83       69.12     14.22 o 
  -4 -10  14       42.30       52.14     12.69 o 
  -3 -10  14       51.59       51.76     11.30 o 
  -2 -10  14      424.59      399.28     36.80 o 
  -1 -10  14      158.90      128.67     40.38 o 
   0 -10  14       48.47       39.95      9.72 o 
   1 -10  14       52.15       49.57     11.89 o 
   2 -10  14      209.50      215.66     25.06 o 
   3 -10  14      589.70      616.40     30.84 o 
   4 -10  14        1.95        3.63      9.88 o 
   5 -10  14      175.40      175.58     18.89 o 
   6 -10  14       68.19       91.52     20.60 o 
   7 -10  14      109.06      163.19     20.61 o 
   8 -10  14      383.79      521.07     35.82 o 
  -8  -9  14       18.82       24.31     13.51 o 
  -7  -9  14       38.37       27.02     13.54 o 
  -6  -9  14       47.47       39.06     12.30 o 
  -5  -9  14      249.74      240.42     22.07 o 
  -4  -9  14      379.23      426.54     27.76 o 
  -3  -9  14      293.29      265.13     21.38 o 
  -2  -9  14      263.49      281.60     30.12 o 
  -1  -9  14      264.60      210.56     30.66 o 
   0  -9  14      367.37      342.43     21.20 o 
   1  -9  14       35.64       33.33      9.52 o 
   2  -9  14       15.33       17.18      8.70 o 
   3  -9  14      398.06      407.43     26.48 o 
   4  -9  14       19.09        7.54      8.62 o 
   5  -9  14       11.39       21.69      9.64 o 
   6  -9  14       67.44       81.55     15.23 o 
   7  -9  14       65.22       73.50     16.22 o 
  -9  -8  14        5.52       -4.31     14.59 o 
  -8  -8  14        2.92      -10.38     10.38 o 
  -7  -8  14       25.04       42.91     14.09 o 
  -6  -8  14       49.89       42.98     12.29 o 
  -5  -8  14       69.17       73.00     13.42 o 
  -4  -8  14      572.70      527.82     35.17 o 
  -3  -8  14       41.66       52.05     11.89 o 
  -2  -8  14        0.16        3.71      9.70 o 
  -1  -8  14        2.55       -5.69      8.18 o 
   0  -8  14       53.42       64.53     10.73 o 
   1  -8  14      111.87      111.10     13.81 o 
   2  -8  14       10.43        9.66      7.78 o 
   3  -8  14      155.55      159.02     18.50 o 
   4  -8  14       12.61        7.43      8.97 o 
   5  -8  14      222.48      229.24     22.15 o 
   6  -8  14      326.63      369.71     28.99 o 
   7  -8  14       98.07      116.26     19.21 o 
  -9  -7  14        0.37       -8.73     23.02 o 
  -8  -7  14        0.01        6.24     13.47 o 
  -7  -7  14       10.50       20.22     11.57 o 
  -6  -7  14      149.91      133.06     17.23 o 
  -5  -7  14      149.37      166.49     18.25 o 
  -4  -7  14      430.87      515.74     27.10 o 
  -3  -7  14       71.56       66.59     11.60 o 
  -2  -7  14      205.93      199.75     33.17 o 
  -1  -7  14       14.74       16.39     10.80 o 
   0  -7  14        0.87       -3.92      8.65 o 
   1  -7  14       27.98       16.07      9.34 o 
   2  -7  14      191.97      170.51     16.77 o 
   3  -7  14      254.90      261.88     21.14 o 
   4  -7  14       26.35       28.59     10.10 o 
   5  -7  14      115.52      104.60     16.48 o 
   6  -7  14       90.90      142.58     30.30 o 
   7  -7  14        0.45       -9.71     12.26 o 
  -9  -6  14      184.52      211.75     27.24 o 
  -8  -6  14       29.22       14.05     14.61 o 
  -7  -6  14        6.60       -5.53      8.95 o 
  -6  -6  14        5.47       14.33      9.04 o 
  -5  -6  14       27.45       39.39     10.34 o 
  -4  -6  14      156.20      190.49     18.11 o 
  -3  -6  14       54.53       58.00     10.50 o 
  -2  -6  14      312.73      288.80     34.86 o 
  -1  -6  14        1.36       -7.40      7.40 o 
   0  -6  14      148.50      102.59     19.31 o 
   1  -6  14      303.23      321.07     21.72 o 
   2  -6  14      412.97      362.32     24.27 o 
   3  -6  14       38.49       23.52      9.62 o 
   4  -6  14        5.32       -6.71      6.71 o 
   5  -6  14      127.07      194.15     26.65 o 
   6  -6  14       30.61       20.49     14.28 o 
   7  -6  14       92.42      104.50     23.72 o 
 -10  -5  14       23.90       10.64     31.99 o 
  -9  -5  14      232.97      268.88     32.53 o 
  -8  -5  14       22.58        1.65     10.66 o 
  -7  -5  14      216.33      212.06     33.67 o 
  -6  -5  14       15.70       15.69      8.90 o 
  -5  -5  14       82.88       70.62     12.13 o 
  -4  -5  14      506.46      517.48     35.64 o 
  -3  -5  14      112.11      106.15     12.73 o 
  -2  -5  14        2.57        1.60      9.97 o 
  -1  -5  14        0.15        8.27      9.34 o 
   0  -5  14      781.99      738.46     47.59 o 
   1  -5  14      110.99      124.61     17.42 o 
   2  -5  14        1.83       -7.47     20.57 o 
   3  -5  14        4.82       -0.99     10.50 o 
   4  -5  14        2.70        1.83     11.11 o 
   5  -5  14      160.86      197.05     28.53 o 
   6  -5  14       47.66       23.70     26.27 o 
   7  -5  14        9.16       22.44     16.77 o 
 -10  -4  14        1.99        2.68     15.29 o 
  -9  -4  14        1.15       23.19     15.24 o 
  -8  -4  14       21.85       27.73     13.51 o 
  -7  -4  14        1.06        5.72      8.88 o 
  -6  -4  14      921.38      847.91     35.54 o 
  -5  -4  14       13.54       21.97     10.98 o 
  -4  -4  14      949.17      954.75     39.87 o 
  -3  -4  14       30.65       22.58      9.64 o 
  -2  -4  14      285.96      378.86     50.16 o 
  -1  -4  14      362.61      414.10     45.77 o 
   0  -4  14      394.44      279.45     27.80 o 
   1  -4  14      234.86      225.58     25.27 o 
   2  -4  14      468.30      515.77     36.19 o 
   3  -4  14       58.22       61.87     15.51 o 
   4  -4  14      574.02      696.28     46.80 o 
   5  -4  14       19.45       12.19     12.66 o 
   6  -4  14      424.74      543.46     46.65 o 
 -10  -3  14       64.43       34.62     17.32 o 
  -9  -3  14       87.64       88.87     15.99 o 
  -8  -3  14       42.91       35.71     12.73 o 
  -7  -3  14        6.15       10.46      9.41 o 
  -6  -3  14      559.43      552.75     38.17 o 
  -5  -3  14        1.50        8.43      8.07 o 
  -4  -3  14      310.06      327.03     22.57 o 
  -3  -3  14        0.71        1.10      7.05 o 
  -2  -3  14       80.14       85.17     16.57 o 
  -1  -3  14      273.18      263.44     26.23 o 
   0  -3  14       26.36        1.14      9.53 o 
   1  -3  14      314.77      363.58     31.42 o 
   2  -3  14        1.82        6.46     10.38 o 
   3  -3  14        3.37       -1.46      9.12 o 
   4  -3  14       83.18       96.62     20.43 o 
   5  -3  14        0.49        0.11     12.81 o 
   6  -3  14      193.85      202.34     31.25 o 
 -10  -2  14        3.02        5.81     12.42 o 
  -9  -2  14       55.89       50.44     14.46 o 
  -8  -2  14       34.16       16.48     11.46 o 
  -7  -2  14        3.02        7.55      8.31 o 
  -6  -2  14        0.61       -4.77      7.78 o 
  -5  -2  14       44.99       44.66     11.59 o 
  -4  -2  14      205.79      238.01     23.24 o 
  -3  -2  14       29.87       37.52      9.36 o 
  -2  -2  14       94.20       86.48     16.81 o 
  -1  -2  14        9.78        6.17     10.02 o 
   0  -2  14      244.22      242.40     26.25 o 
   1  -2  14        5.57        2.01     10.69 o 
   2  -2  14       50.06       51.29     14.58 o 
   3  -2  14        0.29       -3.14     10.30 o 
   4  -2  14       38.31       17.92     14.73 o 
   5  -2  14        9.82       12.68     15.25 o 
 -10  -1  14        0.01        1.49     12.43 o 
  -9  -1  14        8.82       21.80     12.54 o 
  -8  -1  14      129.25      116.69     26.06 o 
  -7  -1  14       14.75       18.12      9.20 o 
  -6  -1  14       87.31       76.25     17.33 o 
  -5  -1  14       29.22       26.00     11.66 o 
  -4  -1  14       63.45       62.98     15.57 o 
  -3  -1  14      189.70      191.54     24.11 o 
  -2  -1  14      252.24      285.23     28.01 o 
  -1  -1  14        1.23        4.52      9.47 o 
   0  -1  14      210.75      226.00     69.29 o 
   1  -1  14       50.78       58.62     27.34 o 
   2  -1  14       17.25       13.67     12.50 o 
   3  -1  14       65.65       55.23     17.22 o 
   4  -1  14      126.87      141.47     44.02 o 
   5  -1  14       18.59       27.58     24.27 o 
 -10   0  14       30.76       39.11     15.62 o 
  -9   0  14       70.87       82.40     16.74 o 
  -8   0  14       29.60       23.89     16.66 o 
  -7   0  14       34.29       23.41     15.97 o 
  -6   0  14      382.95      380.29     28.63 o 
  -5   0  14        1.61       18.26     12.35 o 
  -4   0  14       37.02       22.63     12.14 o 
  -3   0  14        3.67        3.27     12.98 o 
  -2   0  14      651.14      610.29    118.70 o 
  -1   0  14      555.55      581.69     39.99 o 
   0   0  14       35.25       43.32     14.85 o 
   1   0  14       39.04        9.17     30.98 o 
   2   0  14        5.97       27.46     19.94 o 
   3   0  14      229.46      235.05     30.89 o 
   4   0  14      247.93      276.46     34.83 o 
 -10   1  14       10.42        1.90     12.89 o 
  -9   1  14       13.50       11.38     15.24 o 
  -8   1  14      206.25      218.55     30.42 o 
  -7   1  14       47.12       82.82     20.50 o 
  -6   1  14      190.94      175.98     27.31 o 
  -5   1  14       33.68        9.55     14.74 o 
  -4   1  14        1.02       -1.41      9.47 o 
  -3   1  14      232.14      228.71     26.03 o 
  -2   1  14      265.27      249.04     28.05 o 
  -1   1  14        0.54        3.46     11.16 o 
   0   1  14      184.64      212.10     37.06 o 
   1   1  14      119.59      181.04     31.35 o 
   2   1  14      109.74       88.54     30.85 o 
   3   1  14       53.20       51.45     18.61 o 
 -10   2  14        0.64       26.04     17.94 o 
  -9   2  14       92.96       39.65     28.91 o 
  -8   2  14        8.28        4.86     14.54 o 
  -7   2  14      485.83      492.12     44.25 o 
  -6   2  14      147.10      101.26     37.37 o 
  -5   2  14      118.40       86.82     17.84 o 
  -4   2  14       11.33        2.36     10.56 o 
  -3   2  14      106.95      102.63     19.78 o 
  -2   2  14       31.04       28.62     14.41 o 
  -1   2  14       37.28       45.26     16.01 o 
   0   2  14       39.79       44.56     16.24 o 
   1   2  14        1.23      -16.30     17.43 o 
   2   2  14        0.66       -0.88     21.70 o 
 -10   3  14       81.93       92.74     26.05 o 
  -9   3  14        3.59       15.34     17.03 o 
  -8   3  14       57.02       22.39     18.44 o 
  -7   3  14       53.15       60.40     21.26 o 
  -6   3  14       19.60       50.52     17.86 o 
  -5   3  14      216.03      316.16     50.41 o 
  -4   3  14        7.30       -9.96     11.07 o 
  -3   3  14       15.22       11.48     13.26 o 
  -2   3  14      142.57      120.12     22.95 o 
  -1   3  14      168.45      147.70     30.79 o 
   0   3  14        5.49       15.42     14.55 o 
   1   3  14        0.03        9.28     22.32 o 
  -9   4  14       54.25       58.92     23.37 o 
  -8   4  14       45.92       17.72     18.50 o 
  -7   4  14       10.11       17.45     15.87 o 
  -6   4  14       59.51       34.18     18.28 o 
  -5   4  14       59.99       74.49     31.98 o 
  -4   4  14      102.94       49.66     27.72 o 
  -3   4  14        1.80       -7.48     12.83 o 
  -2   4  14      254.97      206.50     27.84 o 
  -1   4  14        2.11       12.29     14.64 o 
   0   4  14        0.66       -6.65     19.19 o 
  -8   5  14      272.91      202.36     36.93 o 
  -7   5  14      304.02      370.06     42.86 o 
  -6   5  14      164.38      213.19     33.48 o 
  -5   5  14        0.43        0.00     22.20 o 
  -4   5  14       91.06       87.66     32.98 o 
  -3   5  14       26.08        2.63     25.08 o 
  -2   5  14      130.99      174.07     26.47 o 
  -6   6  14       63.71       80.50     25.37 o 
  -5   6  14       25.00       19.81     26.34 o 
  -4   6  14        0.14       11.66     26.21 o 
  -1 -16  15       25.58       24.20     26.84 o 
   0 -16  15       95.83      108.66     34.68 o 
   1 -16  15       74.27       80.69     49.29 o 
   2 -16  15        8.31        1.85     21.57 o 
   3 -16  15       17.95        4.78     11.14 o 
   4 -16  15       18.60       17.96     12.95 o 
  -2 -15  15      219.91      188.21     31.21 o 
  -1 -15  15      281.77      291.03     36.41 o 
   0 -15  15        6.99       16.15     15.45 o 
   1 -15  15      150.50      151.50     27.03 o 
   2 -15  15        5.07       14.69     11.03 o 
   3 -15  15       25.00       30.41     12.31 o 
   4 -15  15       23.42       15.85     12.23 o 
   5 -15  15       30.48       23.54     13.03 o 
  -4 -14  15       34.68       38.25     20.24 o 
  -3 -14  15       16.72       14.98     16.68 o 
  -2 -14  15       11.91        4.13     15.13 o 
  -1 -14  15       44.13       37.22     29.16 o 
   0 -14  15        0.70        2.64     12.15 o 
   1 -14  15      302.99      320.60     36.78 o 
   2 -14  15      106.15      124.91     23.67 o 
   3 -14  15        4.86        4.13     11.06 o 
   4 -14  15       36.73       33.22     13.08 o 
   5 -14  15      133.66      133.06     20.35 o 
   6 -14  15      161.30      163.03     19.40 o 
  -5 -13  15       78.57       67.03     37.61 o 
  -4 -13  15       16.56        5.96     15.37 o 
  -3 -13  15        0.27       14.49     14.80 o 
  -2 -13  15       53.27       88.36     28.28 o 
  -1 -13  15        0.01       -6.87     11.46 o 
   0 -13  15      522.67      594.43     76.69 o 
   1 -13  15      199.84      171.42     38.25 o 
   2 -13  15      346.83      365.24     26.88 o 
   3 -13  15        3.24       -3.30      9.11 o 
   4 -13  15       47.52       51.65     14.01 o 
   5 -13  15      178.44      163.73     24.70 o 
   6 -13  15       32.05       37.55     23.58 o 
  -6 -12  15        1.87      -13.57     13.57 o 
  -5 -12  15      108.87       69.35     17.30 o 
  -4 -12  15      165.84      135.68     39.69 o 
  -3 -12  15       38.36       49.58     26.90 o 
  -2 -12  15       47.24       30.60     16.62 o 
  -1 -12  15       62.00       73.95     35.62 o 
   0 -12  15      134.41      150.18     25.11 o 
   1 -12  15       73.73       74.67     28.09 o 
   2 -12  15       43.08       34.57     11.39 o 
   3 -12  15       30.32       14.46     10.76 o 
   4 -12  15      181.18      148.67     28.59 o 
   5 -12  15       81.59       83.56     16.27 o 
   6 -12  15        0.41        1.76     18.75 o 
  -6 -11  15        3.50        6.76     15.04 o 
  -5 -11  15       66.36       55.54     19.11 o
[truncated: 33,252 more chars]
